# Supplementary material for: Direct Nitrous Oxide Emissions From Tropical And Sub-Tropical Agricultural Systems - A Review And Modelling Of Emission Factors
Source: Sci Rep. 2017 Mar 10;7:44235. doi: 10.1038/srep44235 (PMC5345046; doi:10.1038/srep44235)
Supplement: Supplementary Dataset 1 [file srep44235-s2.xls]

## Sheet: Sheet1
Study ID.	Exper. ID.	Year Pub	Year Study	Type	Reference	Continent	Country	Location	Lat.	Lon.	Mean L.T. Prec.	Mean L.T. Temp	Soil Type (Pub.)	Soil Type	Sand	Silt	Clay	Soil C	Soil N	pH	CEC	BD	Drainage	Precrop	Crop	Crop Types	No. Crops	Residues	Soil tillage	Irrigation	Liming	Study Fertilizer Type	Fertilizer Type	Fertilizer additives	Study Appl. Mode	Appl. Mode	No. Appl.	N Rate	P. Study	Study L.	Chamber S.	N2O F.P.	Chamb D.L.	Study N2O	N2O (SE)	Net-N2O	Study N2O-EF	DM crop yield	Biomass yield
									(dd)	(dd)	(mm)	(°C)			(%)	(%)	(%)	(%)	(%)		(cmol/kg)	(g/cm3)	(w/p)															(kg N/ha)	(month from_to)	(days)	(m^2)		(min)	(kg N/ha)	(kg N/ha)	(kg N/ha)	(%)	(to/ha)	(to/ha)
1	45	2000	1996	cultivation	Watanabe et al.	Asia	Thailand	Nakhon Sawan	15.7133	100.135	1150	28.593	Typic Calciustalfs	N/A						7.8			w		Maize	Annual crops	1	n				Control	Control	none	-		0	0	6-9	112	0.144	4	40	0.1	0.288675
1	45	2000	1996	cultivation	Watanabe et al.	Asia	Thailand	Nakhon Sawan	15.7133	100.135	1150	28.593	Typic Calciustalfs	N/A						7.8			w		Maize	Annual crops	1	n				AS	Ammonium	none	i	Incorporated	1	62.5	6-9	112	0.144	4	40	0.403	10.8333	0.303	0.4848
1	46	2000	1997	cultivation	Watanabe et al.	Asia	Thailand	Khon Kaen	16.4333	102.833	1150	27.1609	Typic Tropaqualfs	N/A						5.3			p		Maize	Annual crops	1	n				Control	Control	none	-		0	0	6-9	99	0.144	3	30	0.109	0.585947
1	46	2000	1997	cultivation	Watanabe et al.	Asia	Thailand	Khon Kaen	16.4333	102.833	1150	27.1609	Typic Tropaqualfs	N/A						5.3			p		Maize	Annual crops	1	n				Urea	Urea	none	i	Incorporated	2	75	6-9	99	0.144	3	30	0.289	8.4179	0.18	0.24
1	47	2000	1997	cultivation	Watanabe et al.	Asia	Thailand	Chaing Mai	18.7953	98.9986	1150	25.7225	Typic Ochraqualfs	N/A						6.1			p		Maize	Annual crops	1	n		y		Control	Control	none	-		0	0	5-8	97	0.144	3	30	0.119	1.32204
1	47	2000	1997	cultivation	Watanabe et al.	Asia	Thailand	Chaing Mai	18.7953	98.9986	1150	25.7225	Typic Ochraqualfs	N/A						6.1			p		Maize	Annual crops	1	n		y		AN	Ammoniumnitrate	none	i	Incorporated	1	46.9	5-8	97	0.144	3	30	0.196	2.74853	0.077	0.164179
1	48	2000	1996	cultivation	Watanabe et al.	Asia	Thailand	Phra Phutthabat	14.7256	100.795	1150	28.3829	Typic Haplustoxs	N/A						5.6			w		Maize	Annual crops	1	n				Control	Control	none	-		0	0	6-9	126	0.144	4	40	0.122	3.08671
1	48	2000	1996	cultivation	Watanabe et al.	Asia	Thailand	Phra Phutthabat	14.7256	100.795	1150	28.3829	Typic Haplustoxs	N/A						5.6			w		Maize	Annual crops	1	n				AS+Urea	Mineral N mix	none	i	Incorporated	1	62.4	6-9	126	0.144	4	40	0.351	6.26906	0.229	0.366987
2	61	1997	1996-1997	cultivation	Mosier et al.	Central & South America	Puerto Rico	Lajas	18.0519	-67.0597	1342.49	21.5915	Vertisols	N/A									p	Grass	Grass	Annual crops	1	n				Control	Control	none	-		0	0	7-7	365	0.0323655	3	30	1.38
2	61	1997	1996-1997	cultivation	Mosier et al.	Central & South America	Puerto Rico	Lajas	18.0519	-67.0594	1342.49	21.5915	Vertisols	N/A									p	Grass	Grass	Annual crops	1	n				AS + AP	Ammonium	none	b	Broadcast	3	300	7-7	365	0.0323655	3	30	5.2		3.82	1.27333
2	62	1997	1996-1997	cultivation	Mosier et al.	Central & South America	Puerto Rico	Isabela	18.5131	-67.07	1529.93	21.5915	Oxisols	N/A									w	Grass	Grass	Annual crops	1	n				Control	Control	none	-		0	0	7-7	365	0.0323655	3	30	1.506
2	62	1997	1996-1997	cultivation	Mosier et al.	Central & South America	Puerto Rico	Isabela	18.5131	-67.07	1529.93	21.5915	Oxisols	N/A									w	Grass	Grass	Annual crops	1	n				AS + AP	Ammonium	none	b	Broadcast	3	300	7-7	365	0.0323655	3	30	2.95		1.444	0.481333
2	63	1997	1996-1997	cultivation	Mosier et al.	Central & South America	Puerto Rico	Mayaguez	18.2011	-67.1397	1781.14	21.5915	Ultisols	N/A									w	Grass	Grass	Annual crops	1	n				Control	Control	none	-		0	0	7-7	365	0.0323655	3	30	1.6
2	63	1997	1996-1997	cultivation	Mosier et al.	Central & South America	Puerto Rico	Mayaguez	18.2011	-67.1397	1781.14	21.5915	Ultisols	N/A									w	Grass	Grass	Annual crops	1	n				AS + AP	Ammonium	none	b	Broadcast	3	300	7-7	365	0.0323655	3	30	3.1		1.5	0.5
3	106	1998	1995	cultivation	Suratno et al.	Asia	Indonesia	Bogor	-6.6	106.8	4400	25.5	Oxisols	Clay	14	30	56	2.4	0.24	5.2	22.9		p		Flooded Rice	Rice	1	n		y		Control	Control	none	-		0	0	4-8	135		4	60	0.628
3	106	1998	1995	cultivation	Suratno et al.	Asia	Indonesia	Bogor	-6.6	106.8	4400	25.5	Oxisols	Clay	14	30	56	2.4	0.24	5.2	22.9		p		Flooded Rice	Rice	1	n		y		Control	Control	none	-		0	0	4-8	135		4	60	0.594		0.242
3	106	1998	1995	cultivation	Suratno et al.	Asia	Indonesia	Bogor	-6.6	106.8	4400	25.5	Oxisols	Clay	14	30	56	2.4	0.24	5.2	22.9		p		Flooded Rice	Rice	1	n		y		Control	Control	none	-		0	0	4-8	115		4	60	0.461
3	106	1998	1995	cultivation	Suratno et al.	Asia	Indonesia	Bogor	-6.6	106.8	4400	25.5	Oxisols	Clay	14	30	56	2.4	0.24	5.2	22.9		p		Flooded Rice	Rice	1	n		y		Control	Control	none	-		0	0	4-8	115		4	60	0.352
3	106	1998	1995	cultivation	Suratno et al.	Asia	Indonesia	Bogor	-6.6	106.8	4400	25.5	Oxisols	Clay	14	30	56	2.4	0.24	5.2	22.9		p		Flooded Rice	Rice	1	n		y		Urea tablets	Urea	none	incorp	Incorporated	1	86	4-8	135		4	60	1.142		0.514	0.597674
3	106	1998	1995	cultivation	Suratno et al.	Asia	Indonesia	Bogor	-6.6	106.8	4400	25.5	Oxisols	Clay	14	30	56	2.4	0.24	5.2	22.9		p		Flooded Rice	Rice	1	n		y		Urea tablets	Urea	none	incorp	Incorporated	1	86	4-8	135		4	60	1.096		0.468	0.544186
3	106	1998	1995	cultivation	Suratno et al.	Asia	Indonesia	Bogor	-6.6	106.8	4400	25.5	Oxisols	Clay	14	30	56	2.4	0.24	5.2	22.9		p		Flooded Rice	Rice	1	n		y		Urea granules	Urea	none	broadc	Broadcast	3	86	4-8	135		4	60	1.046		0.452	0.525581
3	106	1998	1995	cultivation	Suratno et al.	Asia	Indonesia	Bogor	-6.6	106.8	4400	25.5	Oxisols	Clay	14	30	56	2.4	0.24	5.2	22.9		p		Flooded Rice	Rice	1	n		y		Urea tablets	Urea	none	incorp	Incorporated	1	86	4-8	115		4	60	0.903		0.442	0.513953
3	106	1998	1995	cultivation	Suratno et al.	Asia	Indonesia	Bogor	-6.6	106.8	4400	25.5	Oxisols	Clay	14	30	56	2.4	0.24	5.2	22.9		p		Flooded Rice	Rice	1	n		y		Urea granules	Urea	none	broadc	Broadcast	3	86	4-8	115		4	60	0.678		0.326	0.37907
3	106	1998	1995	cultivation	Suratno et al.	Asia	Indonesia	Bogor	-6.6	106.8	4400	25.5	Oxisols	Clay	14	30	56	2.4	0.24	5.2	22.9		p		Flooded Rice	Rice	1	n		y		Urea granules	Urea	none	broadc	Broadcast	3	86	4-8	115		4	60	0.632		0.28	0.325581
3	106	1998	1995	cultivation	Suratno et al.	Asia	Indonesia	Bogor	-6.6	106.8	4400	25.5	Oxisols	Clay	14	30	56	2.4	0.24	5.2	22.9		p		Flooded Rice	Rice	1	n		y		Urea tablets	Urea	none	incorp	Incorporated	1	86	4-8	115		4	60	0.74		0.279	0.324419
3	106	1998	1995	cultivation	Suratno et al.	Asia	Indonesia	Bogor	-6.6	106.8	4400	25.5	Oxisols	Clay	14	30	56	2.4	0.24	5.2	22.9		p		Flooded Rice	Rice	1	n		y		Urea granules	Urea	none	broadc	Broadcast	3	86	4-8	135		4	60	0.813		0.219	0.254651
4	143	2000	1994-1995	cultivation	Crill et al.	Central & South America	Costa Rica	La Selva	10.4219	-84.015	3962	25.8	Fluventic Eutropepts	Loam				7.5		6		0.73	w	Forest	Maize	Annual crops	1	n	n			Control	Control	none	-		0	0	11-3	125	0.187	4	23	0.51
4	143	2000	1994-1995	cultivation	Crill et al.	Central & South America	Costa Rica	La Selva	10.4219	-84.015	3962	25.8	Fluventic Eutropepts	Loam				7.5		6		0.73	w	Forest	Papaya	Perennial crops	1	n	n			Control	Control	none	-		0	0	11-3	125	0.187	4	23	0.19
4	143	2000	1994-1995	cultivation	Crill et al.	Central & South America	Costa Rica	La Selva	10.4219	-84.015	3962	25.8	Fluventic Eutropepts	Loam				7.5		6		0.73	w	Forest	Maize	Annual crops	1	n	n			AN+Urea	Mineral N mix	none	b	Broadcast	3	122	11-3	125	0.187	4	23	1.83		1.32	1.1
4	143	2000	1994-1995	cultivation	Crill et al.	Central & South America	Costa Rica	La Selva	10.4219	-84.015	3962	25.8	Fluventic Eutropepts	Loam				7.5		6		0.73	w	Forest	Papaya	Perennial crops	1	n	n			AN	Mineral N mix	none	b	Broadcast	3	133	11-3	125	0.187	4	23	1.37		1.18	0.9
5	161	1998	1993-1994	cultivation	Veldkamp et al.	Central & South America	Costa Rica	Horquetas	10.4333	-84	3962	25.8	Hapludand	Loam									w	Grass	Grass	Perennial crops	1	n	n			Control	Control	none	-		0	0	5-8	84	0.0490874	5	35	0.538272
5	161	1998	1993-1994	cultivation	Veldkamp et al.	Central & South America	Costa Rica	Horquetas	10.4333	-84	3962	25.8	Hapludand	Loam									w	Grass	Grass	Perennial crops	1	n	n			Control	Control	none	-		0	0	N/A	365	0.0490874	5	35	2.33892
5	161	1998	1993-1994	cultivation	Veldkamp et al.	Central & South America	Costa Rica	Horquetas	10.4333	-84	3962	25.8	Hapludand	Loam									w	Grass	Grass	Perennial crops	1	n	n			AS	Ammonium	none	b	Broadcast	4	75.2	5-8	84	0.0490874	5	35	9.11107			11.4
5	161	1998	1993-1994	cultivation	Veldkamp et al.	Central & South America	Costa Rica	Horquetas	10.4333	-84	3962	25.8	Hapludand	Loam									w	Grass	Grass	Perennial crops	1	n	n			CN	Nitrate	none	b	Broadcast	4	75.2	5-8	84	0.0490874	5	35	9.93827		9.4	12.5
5	161	1998	1993-1994	cultivation	Veldkamp et al.	Central & South America	Costa Rica	Horquetas	10.4333	-84	3962	25.8	Hapludand	Loam									w	Grass	Grass	Perennial crops	1	n	n			Urea+TSP+KCl	Mineral N mix	none	b	Broadcast	4	75.2	5-8	84	0.0490874	5	35	9.26147		8.7232	11.6
5	161	1998	1993-1994	cultivation	Veldkamp et al.	Central & South America	Costa Rica	Horquetas	10.4333	-84	3962	25.8	Hapludand	Loam									w	Grass	Grass	Perennial crops	1	n	n			Urea	Urea	none	b	Broadcast	4	75.2	5-8	84	0.0490874	5	35	11.5927		11.0544	14.7
5	161	1998	1993-1994	cultivation	Veldkamp et al.	Central & South America	Costa Rica	Horquetas	10.4333	-84	3962	25.8	Hapludand	Loam									w	Grass	Grass	Perennial crops	1	n	n			AN	Ammoniumnitrate	none	b	Broadcast	16	300	N/A	365	0.0490874	5	35	22.6183		20.3	6.8
6	199	1997	1992-1995	cultivation	Mosier & Delgado	Central & South America	Puerto Rico	Mayaguez	18.2	-67.1333	1930	26	Clayey mixed isohyperthermic typic Haplohumults	Clay				3.7	0.38	6.8		0.95	w	Grass	Grass	Perennial crops	1	n	n			Control	Control	none	-		0	0	7-2	840	0.0323655	3	30	3.18528
6	199	1997	1992-1995	cultivation	Mosier & Delgado	Central & South America	Puerto Rico	Mayaguez	18.2	-67.1333	1930	26	Clayey mixed isohyperthermic typic Haplohumults	Clay				3.7	0.38	6.8		0.95	w	Grass	Grass	Perennial crops	1	n	n			AS + AP	Ammonium	none	b	Broadcast	2	300	7-2	840	0.0323655	3	30	8.83008		5.6448	1.8816
6	200	1997	1992-1995	cultivation	Mosier & Delgado	Central & South America	Puerto Rico	Lajas	18.2	-67.1333	1120	23	Clayey mixed isohyperthermic typic Haplohumults	Clay				2.8	0.26	6		1.2	p	Grass	Grass	Perennial crops	1	n	n			Control	Control	none	-		0	0	7-2	840	0.0323655	3	30	3.28608
6	200	1997	1992-1995	cultivation	Mosier & Delgado	Central & South America	Puerto Rico	Lajas	18.2	-67.1333	1120	23	Clayey mixed isohyperthermic typic Haplohumults	Clay				2.8	0.26	6		1.36	p	Grass	Grass	Perennial crops	1	n	n			AS + AP	Ammonium	none	b	Broadcast	2	300	7-2	840	0.0323655	3	30	26.208		22.9219	7.64064
6	201	1997	1992-1995	cultivation	Mosier & Delgado	Central & South America	Puerto Rico	Isabela	18.2	-67.1333	1650	24	very fine kaolinitic isohyperthermic typic Hapludox	Clay				2.1	0.24	6.4		1.36	w	Grass	Grass	Perennial crops	1	n	n			Control	Control	none	-		0	0	7-2	840	0.0323655	3	30	3.79008
6	201	1997	1992-1995	cultivation	Mosier & Delgado	Central & South America	Puerto Rico	Isabela	18.2	-67.1333	1650	24	very fine kaolinitic isohyperthermic typic Hapludox	Clay				2.1	0.24	6.4		1.2	w	Grass	Grass	Perennial crops	1	n	n			AS + AP	Ammonium	none	b	Broadcast	2	300	7-2	840	0.0323655	3	30	9.23328		5.4432	1.8144
7	204	1998	1993-1994-1995	cultivation	Mosier et al.	Central & South America	Puerto Rico	Isabela	18.4778	-67.0417	1650	24	very fine kaolinitic isohyperthermic typic Hapludox	Clay				2.1	0.24	6.4	10	1.36	w		Grass	Perennial crops	1	n				Control	Control	none	-		0	0		153	0.0323655	3	30	0.598536
7	204	1998	1993-1994-1995	cultivation	Mosier et al.	Central & South America	Puerto Rico	Isabela	18.4778	-67.0417	1650	24	very fine kaolinitic isohyperthermic typic Hapludox	Clay				2.1	0.24	4	10		w		Grass	Perennial crops	1	n				Control	Control	none	-		0	0		294	0.0323655	3	30	0.90624
7	204	1998	1993-1994-1995	cultivation	Mosier et al.	Central & South America	Puerto Rico	Isabela	18.4778	-67.0417	1650	24	very fine kaolinitic isohyperthermic typic Hapludox	Clay				2.1	0.24	6.4	10	1.36	w		Grass	Perennial crops	1	n				Control	Control	none	-		0	0		294	0.0323655	3	30	0.76464
7	204	1998	1993-1994-1995	cultivation	Mosier et al.	Central & South America	Puerto Rico	Isabela	18.4778	-67.0417	1650	24	very fine kaolinitic isohyperthermic typic Hapludox	Clay				2.1	0.24	6.4	10	1.36	w		Grass	Perennial crops	1	n				AS + AP	Ammonium	none	b	Broadcast	2	150		153	0.0323655	3	30	1.24848		0.649944	0.433296
7	204	1998	1993-1994-1995	cultivation	Mosier et al.	Central & South America	Puerto Rico	Isabela	18.4778	-67.0417	1650	24	very fine kaolinitic isohyperthermic typic Hapludox	Clay				2.1	0.24	4	10		w		Grass	Perennial crops	1	n				AS + AP	Ammonium	none	b	Broadcast	2	300		294	0.0323655	3	30	6.018		5.11176	1.70392
7	204	1998	1993-1994-1995	cultivation	Mosier et al.	Central & South America	Puerto Rico	Isabela	18.4778	-67.0417	1650	24	very fine kaolinitic isohyperthermic typic Hapludox	Clay				2.1	0.24	6.4	10	1.36	w		Grass	Perennial crops	1	n				AS + AP	Ammonium	none	b	Broadcast	2	300		294	0.0323655	3	30	2.5488		1.78416	0.59472
8	363	2001	1994-1995-1996	cultivation	Weitz et al.	Central & South America	Costa Rica	La Selva	10.4333	-84	3962	25.8	Andic Dystropepts	clay					0.41	5.13		0.79	w		maize+taro	Annual crops	2		n			Control	Control	none	-		0	0	11-3+1-8	298	0.187	4	23	1.02274
8	363	2001	1994-1995-1996	cultivation	Weitz et al.	Central & South America	Costa Rica	La Selva	10.4333	-84	3962	25.8	Andic Dystropepts	clay					0.41	5.13		0.79	w		Papaya+Balsa	Perennial crops	2		n			Control	Control	none	-		0	0	11-3+1-8	298	0.187	4	23	0.872544
8	363	2001	1994-1995-1996	cultivation	Weitz et al.	Central & South America	Costa Rica	La Selva	10.4333	-84	3962	25.8	Fluventic Eutropepts	Loam					0.53	7.07		0.7	w		maize+taro	Annual crops	2		n			Control	Control	none	-		0	0	3-1	348	0.187	4	23	0.868608
8	363	2001	1994-1995-1996	cultivation	Weitz et al.	Central & South America	Costa Rica	La Selva	10.4333	-84	3962	25.8	Fluventic Eutropepts	Loam					0.53	7.07		0.7	w		Papaya+Balsa	Perennial crops	2		n			Control	Control	none	-		0	0	3-1	348	0.187	4	23	1.06906
8	363	2001	1994-1995-1996	cultivation	Weitz et al.	Central & South America	Costa Rica	La Selva	10.4333	-84	3962	25.8	Andic Dystropepts	clay					0.45	5.02		0.79	w		maize+taro	Annual crops	2		n			AN+Urea	Mineral N mix	none	b	Broadcast	8	73	11-3+1-8	298	0.187	4	23	0.579312		-0.443424	-0.60743
8	363	2001	1994-1995-1996	cultivation	Weitz et al.	Central & South America	Costa Rica	La Selva	10.4333	-84	3962	25.8	Fluventic Eutropepts	Loam					0.54	6.64		0.69	w		maize+taro	Annual crops	2		n			AN+Urea	Mineral N mix	none	b	Broadcast	8	195	3-1	348	0.187	4	23	2.95661		2.088	1.07077
8	363	2001	1994-1995-1996	cultivation	Weitz et al.	Central & South America	Costa Rica	La Selva	10.4333	-84	3962	25.8	Andic Dystropepts	clay					0.45	5.02		0.79	w		Papaya+Balsa	Perennial crops	2		n			AN	Ammoniumnitrate	none	b	Broadcast	9	260	11-3+1-8	298	0.187	4	23	1.35173		0.479184	0.184302
8	363	2001	1994-1995-1996	cultivation	Weitz et al.	Central & South America	Costa Rica	La Selva	10.4333	-84	3962	25.8	Fluventic Eutropepts	Loam					0.54	6.64		0.69	w		Papaya+Balsa	Perennial crops	2		n			AN	Ammoniumnitrate	none	b	Broadcast	9	325	3-1	348	0.187	4	23	10.3982		9.32918	2.87052
9	392	2010	2003-2004	cultivation	Allen et al.	Australia	Australia	Brisbane	-27.7167	153.267	1017	18.5	Hydrosol	Clay	28	26	46	3		5		0.95-1.19		Sugarcane	Sugarcane	Perennial crops	1			y		Control	Control	none	-		0	0	11-11	365	0.043	3	70	2.86	0.34
9	392	2010	2003-2004	cultivation	Allen et al.	Australia	Australia	Brisbane	-27.7167	153.267	1017	18.5	Hydrosol	Clay	28	26	46	3		5		0.95-1.19		Sugarcane	Sugarcane	Perennial crops	1			y		Urea	Urea	none	ssb	Subsurface banding	1	100	11-11	365	0.043	3	70	3.93	0.23	1.07	1.07
9	392	2010	2003-2004	cultivation	Allen et al.	Australia	Australia	Brisbane	-27.7167	153.267	1017	18.5	Hydrosol	Clay	28	26	46	3		5		0.95-1.19		Sugarcane	Sugarcane	Perennial crops	1			y		Urea	Urea	none	ssb+broad	Mix application	2	100	11-11	365	0.043	3	70	3.86	0.65	1	1
9	392	2010	2003-2004	cultivation	Allen et al.	Australia	Australia	Brisbane	-27.7167	153.267	1017	18.5	Hydrosol	Clay	28	26	46	3		5		0.95-1.19		Sugarcane	Sugarcane	Perennial crops	1			y		Urea	Urea	none	ssb	Subsurface banding	1	200	11-11	365	0.043	3	70	9.56	1.33	6.7	3.35
9	392	2010	2003-2004	cultivation	Allen et al.	Australia	Australia	Brisbane	-27.7167	153.267	1017	18.5	Hydrosol	Clay	28	26	46	3		5		0.95-1.19		Sugarcane	Sugarcane	Perennial crops	1			y		Urea	Urea	none	ssb+broad	Mix application	2	200	11-11	365	0.043	3	70	5.81	1.88	2.95	1.475
10	446	2001	1996	cultivation	Aulakh et al.	Asia	India	Ludhiana	30.9	75.8	623.587	24.0967	Typic Ustochrept	Sandy Loam	78	11	11	0.38	0.04	7.9				Wheat	Flooded Rice+fallow	Rice	2	n	y	y		Control	Control	none	-		0	0	4-10	176				6.9				3.4
10	446	2001	1996	cultivation	Aulakh et al.	Asia	India	Ludhiana	30.9	75.8	623.587	24.0967	Typic Ustochrept	Sandy Loam	78	11	11	0.38	0.04	7.9				Wheat	Flooded Rice+fallow	Rice	2	y	y	y		Wheat resid	Organic	none	incorp	Incorporated	1	27	4-10	176				8.7		1.8	6.66667	3.2
10	446	2001	1996	cultivation	Aulakh et al.	Asia	India	Ludhiana	30.9	75.8	623.587	24.0967	Typic Ustochrept	Sandy Loam	78	11	11	0.38	0.04	7.9				Wheat	Flooded Rice+fallow	Rice	2	n	y	y		Urea+GM	Mix N Mineral & Organic	none	incorp	Incorporated	3	120	4-10	176				11.8		4.9	4.08333	5.9
10	446	2001	1996	cultivation	Aulakh et al.	Asia	India	Ludhiana	30.9	75.8	623.587	24.0967	Typic Ustochrept	Sandy Loam	78	11	11	0.38	0.04	7.9				Wheat	Flooded Rice+fallow	Rice	2	n	y	y		Urea	Urea	none	incorp	Incorporated	3	120	4-10	176				12.4		5.5	4.58333	5.6
10	446	2001	1996	cultivation	Aulakh et al.	Asia	India	Ludhiana	30.9	75.8	623.587	24.0967	Typic Ustochrept	Sandy Loam	78	11	11	0.38	0.04	7.9				Wheat	Flooded Rice+fallow	Rice	2	y	y	y		Wheat resid+Urea+GM	Mix N Mineral & Organic	none	incorp	Incorporated	3	147	4-10	176				11.8		4.9	3.33333	5.9
10	446	2001	1996	cultivation	Aulakh et al.	Asia	India	Ludhiana	30.9	75.8	623.587	24.0967	Typic Ustochrept	Sandy Loam	78	11	11	0.38	0.04	7.9				Wheat	Flooded Rice+fallow	Rice	2	y	y	y		Wheat resid+Urea	Mix N Mineral & Organic	none	incorp	Incorporated	3	147	4-10	176				13.5		6.6	4.4898	5.5
10	446	2001	1996	cultivation	Aulakh et al.	Asia	India	Ludhiana	30.9	75.8	623.587	24.0967	Typic Ustochrept	Sandy Loam	78	11	11	0.38	0.04	7.9				Wheat	Flooded Rice+fallow	Rice	2	n	y	y		GM	Organic	none	incorp	Incorporated	3	176	4-10	176				13.7		6.8	3.86364	5.8
10	449	2001	1996-1997	cultivation	Aulakh et al.	Asia	India	Ludhiana	30.9	75.8	623.587	24.0967	Typic Ustochrept	Sandy Loam	78	11	11	0.38	0.04	7.9				Rice	Wheat+fallow	Annual crops	2	n	y	y		Control	Control	none	-		0	0	10-4	186				2.6				4.8
10	449	2001	1996-1997	cultivation	Aulakh et al.	Asia	India	Ludhiana	30.9	75.8	623.587	24.0967	Typic Ustochrept	Sandy Loam	78	11	11	0.38	0.04	7.9				Rice	Wheat+fallow	Annual crops	2	y	y	y		Rice resid	Organic	none	incorp	Incorporated	1	39	10-4	186				3.3		0.7	1.79487	1.9
10	449	2001	1996-1997	cultivation	Aulakh et al.	Asia	India	Ludhiana	30.9	75.8	623.587	24.0967	Typic Ustochrept	Sandy Loam	78	11	11	0.38	0.04	7.9				Rice	Wheat+fallow	Annual crops	2	n	y	y		Urea	Urea	none	incorp	Incorporated	2	120	10-4	186				3		0.4	0.333333	4.8
10	449	2001	1996-1997	cultivation	Aulakh et al.	Asia	India	Ludhiana	30.9	75.8	623.587	24.0967	Typic Ustochrept	Sandy Loam	78	11	11	0.38	0.04	7.9				Rice	Wheat+fallow	Annual crops	2	y	y	y		Rice resid+Urea	Mix N Mineral & Organic	none	incorp	Incorporated	2	159	10-4	186				3.4		0.8	0.503145	5
11	478	2006	2002	cultivation	Baggs et al.	Africa	Kenya	Nyabeda	0.116667	34.4	1800	24	Ferralsol	Silt Loam	25	55	20	1.3	0.12	5.9		1.13		Maize	Maize	Annual crops	1	n	y			Control	Control	none	-		0	0	3-6	99	0.0706858	3	60	0.2
11	478	2006	2002	cultivation	Baggs et al.	Africa	Kenya	Nyabeda	0.116667	34.4	1800	24	Ferralsol	Silt Loam	25	55	20	1.3	0.12	5.9		1.13		Maize	Maize	Annual crops	1	n	y			Urea	Urea	none	incorp	Incorporated	1	100	3-6	99	0.0706858	3	60	0.5586		0.3586	0.5586
11	478	2006	2002	cultivation	Baggs et al.	Africa	Kenya	Nyabeda	0.116667	34.4	1800	24	Ferralsol	Silt Loam	25	55	20	1.3	0.12	5.9		1.13		Maize	Maize	Annual crops	1	y	y			natural fallow	Organic	none	incorp	Incorporated	1	118	3-6	99	0.0706858	3	60	0.36		0.16	0.305085
11	478	2006	2002	cultivation	Baggs et al.	Africa	Kenya	Nyabeda	0.116667	34.4	1800	24	Ferralsol	Silt Loam	25	55	20	1.3	0.12	5.9		1.13		Maize	Maize	Annual crops	1	y	y			fallow res. Rattlebox	Organic	none	incorp	Incorporated	1	185	3-6	99	0.0706858	3	60	0.118		-0.082	0.0637838
11	478	2006	2002	cultivation	Baggs et al.	Africa	Kenya	Nyabeda	0.116667	34.4	1800	24	Ferralsol	Silt Loam	25	55	20	1.3	0.12	5.9		1.13		Maize	Maize	Annual crops	1	y	y			fallow res. White hoary pea	Organic	none	incorp	Incorporated	1	266	3-6	99	0.0706858	3	60	0.518		0.318	0.194737
12	500	2015	2003-2004	cultivation	Bayer et al.	Central & South America	Brazil	Eldorado do Sul	-31	-51.6667	1440	19.4	Alumic Acrisol	Silt Loam	54	24	22							Maize	Maize	Annual crops	1	y	n			Control	Control	none	-		0	0	10-10	53	0.0490874	4	45	0.2
12	500	2015	2003-2004	cultivation	Bayer et al.	Central & South America	Brazil	Eldorado do Sul	-31	-51.6667	1440	19.4	Alumic Acrisol	Silt Loam	54	24	22							Maize	Maize	Annual crops	1	y	n			Legume residue	Biological N Fixation	none	band surf	Broadcast	1	180	10-10	53	0.0490874	4	45	0.37		0.17	0.0944444
12	500	2015	2003-2004	cultivation	Bayer et al.	Central & South America	Brazil	Eldorado do Sul	-31	-51.6667	1440	19.4	Alumic Acrisol	Silt Loam	54	24	22							Maize	Maize	Annual crops	1	y	n			Urea	Urea	none	broadc	Broadcast	2	180	10-10	53	0.0490874	4	45	1		0.8	0.444444
13	438	2010	2006-2007	cultivation	Bhatia et al.	Asia	India	New Delhi	28.6667	77.2	750	25.7184	Typic Ustochrept	Loam	46	33	21	0.43	0.03	8.1	7.3	1.38		Flooded Rice	Wheat	Annual crops	1	n	y	y	n	Control	Control	none	-		0	0	11-4	151	0.15	3	60	0.313				2.7	5.8
13	438	2010	2006-2007	cultivation	Bhatia et al.	Asia	India	New Delhi	28.6667	77.2	750	25.7184	Typic Ustochrept	Loam	46	33	21	0.43	0.03	8.1	7.3	1.38		Flooded Rice	Wheat	Annual crops	1	n	y	y	n	Urea DCD	Urea	Nitrification inhibitor	broadc	Broadcast	3	120	11-4	151	0.15	3	60	0.704		0.391	0.325833	5.6	6.5
13	438	2010	2006-2007	cultivation	Bhatia et al.	Asia	India	New Delhi	28.6667	77.2	750	25.7184	Typic Ustochrept	Loam	46	33	21	0.43	0.03	8.1	7.3	1.38		Flooded Rice	Wheat	Annual crops	1	n	y	y	n	Urea SBT-FUROATE	Urea	Nitrification inhibitor	broadc	Broadcast	3	120	11-4	151	0.15	3	60	0.673		0.36	0.3	5.6	6.6
13	438	2010	2006-2007	cultivation	Bhatia et al.	Asia	India	New Delhi	28.6667	77.2	750	25.7184	Typic Ustochrept	Loam	46	33	21	0.43	0.03	8.1	7.3	1.38		Flooded Rice	Wheat	Annual crops	1	n	y	y	n	Urea SBT-BUTANOATE	Urea	Nitrification inhibitor	broadc	Broadcast	3	120	11-4	151	0.15	3	60	0.708		0.395	0.329167	5.5	6.4
13	438	2010	2006-2007	cultivation	Bhatia et al.	Asia	India	New Delhi	28.6667	77.2	750	25.7184	Typic Ustochrept	Loam	46	33	21	0.43	0.03	8.1	7.3	1.38		Flooded Rice	Wheat	Annual crops	1	n	y	y	n	Urea	Urea	none	broadc	Broadcast	3	120	11-4	151	0.15	3	60	0.778		0.465	0.3875	5.2	6.5
13	439	2010	2006-2007	cultivation	Bhatia et al.	Asia	India	New Delhi	28.6667	77.2	750	25.7184	Typic Ustochrept	Loam	46	33	21	0.43	0.03	8.1	7.3	1.38		Flooded Rice	Wheat	Annual crops	1	n	n	y	n	Control	Control	none	-		0	0	11-4	151	0.15	3	60	0.355				2.3	5
13	439	2010	2006-2007	cultivation	Bhatia et al.	Asia	India	New Delhi	28.6667	77.2	750	25.7184	Typic Ustochrept	Loam	46	33	21	0.43	0.03	8.1	7.3	1.38		Flooded Rice	Wheat	Annual crops	1	n	n	y	n	Urea DCD	Urea	Nitrification inhibitor	broadc	Broadcast	3	120	11-4	151	0.15	3	60	0.733		0.378	0.315	5	6.2
13	439	2010	2006-2007	cultivation	Bhatia et al.	Asia	India	New Delhi	28.6667	77.2	750	25.7184	Typic Ustochrept	Loam	46	33	21	0.43	0.03	8.1	7.3	1.38		Flooded Rice	Wheat	Annual crops	1	n	n	y	n	Urea SBT-FUROATE	Urea	Nitrification inhibitor	broadc	Broadcast	3	120	11-4	151	0.15	3	60	0.705		0.35	0.291667	4.9	6.4
13	439	2010	2006-2007	cultivation	Bhatia et al.	Asia	India	New Delhi	28.6667	77.2	750	25.7184	Typic Ustochrept	Loam	46	33	21	0.43	0.03	8.1	7.3	1.38		Flooded Rice	Wheat	Annual crops	1	n	n	y	n	Urea SBT-BUTANOATE	Urea	Nitrification inhibitor	broadc	Broadcast	3	120	11-4	151	0.15	3	60	0.737		0.382	0.318333	4.8	6.4
13	439	2010	2006-2007	cultivation	Bhatia et al.	Asia	India	New Delhi	28.6667	77.2	750	25.7184	Typic Ustochrept	Loam	46	33	21	0.43	0.03	8.1	7.3	1.38		Flooded Rice	Wheat	Annual crops	1	n	n	y	n	Urea	Urea	none	broadc	Broadcast	3	120	11-4	151	0.15	3	60	0.873		0.518	0.431667	4.5	6.3
14	440	2005	2001-2002	cultivation	Bhatia et al.	Asia	India	New Delhi	28.6667	77.2	750	25.8733	Typic Ustochrept	Clay Loam	40	32	28	0.59	2.51	8	7.3	1.4		Flooded Rice	Wheat	Annual crops	1	n	n	y	n	Control	Control	none	-		0	0	11-3	120	0.15	3	60	0.359				2.54
14	440	2005	2001-2002	cultivation	Bhatia et al.	Asia	India	New Delhi	28.6667	77.2	750	25.8733	Typic Ustochrept	Clay Loam	40	32	28	0.59	2.51	8	7.3	1.4		Flooded Rice	Wheat	Annual crops	1	n	n	y	n	Urea-25%N GM	Mix N Mineral & Organic	none	incorp+broadc.Urea	Mix application	3	120	11-3	120	0.15	3	60	0.922		0.563	0.469167	4.62
14	440	2005	2001-2002	cultivation	Bhatia et al.	Asia	India	New Delhi	28.6667	77.2	750	25.8733	Typic Ustochrept	Clay Loam	40	32	28	0.59	2.51	8	7.3	1.4		Flooded Rice	Wheat	Annual crops	1	y	n	y	n	Urea+residues	Mix N Mineral & Organic	none	incorp+broadc.Urea	Mix application	3	120	11-3	120	0.15	3	60	0.82		0.461	0.384167	3.52
14	440	2005	2001-2002	cultivation	Bhatia et al.	Asia	India	New Delhi	28.6667	77.2	750	25.8733	Typic Ustochrept	Clay Loam	40	32	28	0.59	2.51	8	7.3	1.4		Flooded Rice	Wheat	Annual crops	1	n	n	y	n	Urea-25%N FYM	Mix N Mineral & Organic	none	incorp+broadc.Urea	Mix application	3	120	11-3	120	0.15	3	60	0.86		0.501	0.4175	3.46
14	440	2005	2001-2002	cultivation	Bhatia et al.	Asia	India	New Delhi	28.6667	77.2	750	25.8733	Typic Ustochrept	Clay Loam	40	32	28	0.59	2.51	8	7.3	1.4		Flooded Rice	Wheat	Annual crops	1	y	n	y	n	Organic N-25%residues	Organic	none	incorp	Incorporated	3	120	11-3	120	0.15	3	60	0.564		0.205	0.170833	3.6
14	440	2005	2001-2002	cultivation	Bhatia et al.	Asia	India	New Delhi	28.6667	77.2	750	25.8733	Typic Ustochrept	Clay Loam	40	32	28	0.59	2.51	8	7.3	1.4		Flooded Rice	Wheat	Annual crops	1	n	n	y	n	Urea	Urea	none	broadc	Broadcast	3	120	11-3	120	0.15	3	60	0.736		0.377	0.314167	3.71
14	441	2005	2001-2002	cultivation	Bhatia et al.	Asia	India	New Delhi	28.6667	77.2	750	25.8733	Typic Ustochrept	Clay Loam	40	32	28	0.59	2.51	8	7.3	1.4		Wheat	Flooded Rice	Rice	1	n	n	y	n	Control	Control	none	-		0	0	7-10	112	0.15	3	60	0.32				3.43
14	441	2005	2001-2002	cultivation	Bhatia et al.	Asia	India	New Delhi	28.6667	77.2	750	25.8733	Typic Ustochrept	Clay Loam	40	32	28	0.59	2.51	8	7.3	1.4		Wheat	Flooded Rice	Rice	1	n	n	y	n	Urea-25%N GM	Mix N Mineral & Organic	none	incorp+broadc.Urea	Mix application	3	120	7-10	112	0.15	3	60	0.579		0.259	0.215833	6.4
14	441	2005	2001-2002	cultivation	Bhatia et al.	Asia	India	New Delhi	28.6667	77.2	750	25.8733	Typic Ustochrept	Clay Loam	40	32	28	0.59	2.51	8	7.3	1.4		Wheat	Flooded Rice	Rice	1	y	n	y	n	Urea+residues	Mix N Mineral & Organic	none	incorp+broadc.Urea	Mix application	3	120	7-10	112	0.15	3	60	0.549		0.229	0.190833	5.72
14	441	2005	2001-2002	cultivation	Bhatia et al.	Asia	India	New Delhi	28.6667	77.2	750	25.8733	Typic Ustochrept	Clay Loam	40	32	28	0.59	2.51	8	7.3	1.4		Wheat	Flooded Rice	Rice	1	n	n	y	n	Urea-25%N FYM	Mix N Mineral & Organic	none	incorp+broadc.Urea	Mix application	3	120	7-10	112	0.15	3	60	0.503		0.183	0.1525	5.09
14	441	2005	2001-2002	cultivation	Bhatia et al.	Asia	India	New Delhi	28.6667	77.2	750	25.8733	Typic Ustochrept	Clay Loam	40	32	28	0.59	2.51	8	7.3	1.4		Wheat	Flooded Rice	Rice	1	y	n	y	n	Organic N-25%residues	Organic	none	incorp	Incorporated	3	120	7-10	112	0.15	3	60	0.537		0.217	0.180833	4.59
14	441	2005	2001-2002	cultivation	Bhatia et al.	Asia	India	New Delhi	28.6667	77.2	750	25.8733	Typic Ustochrept	Clay Loam	40	32	28	0.59	2.51	8	7.3	1.4		Wheat	Flooded Rice	Rice	1	n	n	y	n	Urea	Urea	none	broadc	Broadcast	3	120	7-10	112	0.15	3	60	0.569		0.249	0.2075	5.7
15	444	2012	2008-2011	cultivation	Bhattacharyya et al.	Asia	India	Cuttack	20.4167	85.9167	1500	27.2174	Aeric Endoaquept	Sandy Clay Loam	52.5	21.6	25.9	0.49	0.049	6.16	15	1.41		Paddy Rice	Paddy Rice	Rice	1	y	n	y	n	Control	Control	none	-		0	0	7-11	128	0.1961	3	30	0.23				3.53
15	444	2012	2008-2011	cultivation	Bhattacharyya et al.	Asia	India	Cuttack	20.4167	85.9167	1500	27.2174	Aeric Endoaquept	Sandy Clay Loam	52.5	21.6	25.9	0.49	0.049	6.16	15	1.41		Paddy Rice	Paddy Rice	Rice	1	y	n	y	n	straw+Urea	Mix N Mineral & Organic	none	incorp+broadc.Urea	Mix application	3	60	7-11	128	0.1961	3	30	0.84		0.61	1.01667	5.57
15	444	2012	2008-2011	cultivation	Bhattacharyya et al.	Asia	India	Cuttack	20.4167	85.9167	1500	27.2174	Aeric Endoaquept	Sandy Clay Loam	52.5	21.6	25.9	0.49	0.049	6.16	15	1.41		Paddy Rice	Paddy Rice	Rice	1	y	n	y	n	straw+Manure	Organic	none	incorp+broadc.Urea	Mix application	3	60	7-11	128	0.1961	3	30	0.72		0.49	0.816667	5.3
15	444	2012	2008-2011	cultivation	Bhattacharyya et al.	Asia	India	Cuttack	20.4167	85.9167	1500	27.2174	Aeric Endoaquept	Sandy Clay Loam	52.5	21.6	25.9	0.49	0.049	6.16	15	1.41		Paddy Rice	Paddy Rice	Rice	1	y	n	y	n	Urea	Urea	none	broadc	Broadcast	3	60	7-11	128	0.1961	3	30	1		0.77	1.28333	5.13
16	453	2013	2009-2010	cultivation	Bhattacharyya et al.	Asia	India	Cuttack	20.4167	85.9167	1500	27.2174	Aeric Endoaquept	Sandy Clay Loam	52.5	16.6	30.9	0.78	0.08	6.6	15.2	1.4		Rice	Flooded Rice	Rice	1		n	y	n	Control	Control	none	-		0	0	7-11	140	0.1961	3	60	0.21				3.54
16	453	2013	2009-2010	cultivation	Bhattacharyya et al.	Asia	India	Cuttack	20.4167	85.9167	1500	27.2174	Aeric Endoaquept	Sandy Clay Loam	52.5	16.6	30.9	0.78	0.08	6.6	15.2	1.4		Rice	Flooded Rice	Rice	1		n	y	n	FYM	Organic	none	incorp	Incorporated	1	57.5	7-11	140	0.1961	3	60	0.46		0.25	0.434783	4.5
16	453	2013	2009-2010	cultivation	Bhattacharyya et al.	Asia	India	Cuttack	20.4167	85.9167	1500	27.2174	Aeric Endoaquept	Sandy Clay Loam	52.5	16.6	30.9	0.78	0.08	6.6	15.2	1.4		Rice	Flooded Rice	Rice	1		n	y	n	Urea+PK (NPK)	Urea	none	incorp	Incorporated	2	60	7-11	140	0.1961	3	60	0.61		0.4	0.666667	5.29
16	453	2013	2009-2010	cultivation	Bhattacharyya et al.	Asia	India	Cuttack	20.4167	85.9167	1500	27.2174	Aeric Endoaquept	Sandy Clay Loam	52.5	16.6	30.9	0.78	0.08	6.6	15.2	1.4		Rice	Flooded Rice	Rice	1		n	y	n	Urea	Urea	none	incorp	Incorporated	2	60	7-11	140	0.1961	3	60	0.6		0.39	0.65	4.43
16	453	2013	2009-2010	cultivation	Bhattacharyya et al.	Asia	India	Cuttack	20.4167	85.9167	1500	27.2174	Aeric Endoaquept	Sandy Clay Loam	52.5	16.6	30.9	0.78	0.08	6.6	15.2	1.4		Rice	Flooded Rice	Rice	1		n	y	n	Urea+PK (NPK)+FYM	Mix N Mineral & Organic	none	incorp	Incorporated	2	117.5	7-11	140	0.1961	3	60	0.76		0.55	0.468085	5.99
16	453	2013	2009-2010	cultivation	Bhattacharyya et al.	Asia	India	Cuttack	20.4167	85.9167	1500	27.2174	Aeric Endoaquept	Sandy Clay Loam	52.5	16.6	30.9	0.78	0.08	6.6	15.2	1.4		Rice	Flooded Rice	Rice	1		n	y	n	Urea+FYM	Mix N Mineral & Organic	none	incorp	Incorporated	2	117.5	7-11	140	0.1961	3	60	0.63		0.42	0.357447	5.27
16	454	2013	2009-2010	cultivation	Bhattacharyya et al.	Asia	India	Cuttack	20.4167	85.9167	1500	27.2174	Aeric Endoaquept	Sandy Clay Loam	52.5	16.6	30.9	0.78	0.08	6.6	15.2	1.4		Rice	Flooded Rice	Rice	1		n	y	n	Control	Control	none	-		0	0	2-4	150	0.1961	3	60	0.24				2.64
16	454	2013	2009-2010	cultivation	Bhattacharyya et al.	Asia	India	Cuttack	20.4167	85.9167	1500	27.2174	Aeric Endoaquept	Sandy Clay Loam	52.5	16.6	30.9	0.78	0.08	6.6	15.2	1.4		Rice	Flooded Rice	Rice	1		n	y	n	FYM	Organic	none	incorp			0	2-4	150	0.1961	3	60	0.54				3.48
16	454	2013	2009-2010	cultivation	Bhattacharyya et al.	Asia	India	Cuttack	20.4167	85.9167	1500	27.2174	Aeric Endoaquept	Sandy Clay Loam	52.5	16.6	30.9	0.78	0.08	6.6	15.2	1.4		Rice	Flooded Rice	Rice	1		n	y	n	Urea+PK (NPK)+FYM	Mix N Mineral & Organic	none	incorp	Incorporated	2	80	2-4	150	0.1961	3	60	0.83		0.59	0.7375	5.36
16	454	2013	2009-2010	cultivation	Bhattacharyya et al.	Asia	India	Cuttack	20.4167	85.9167	1500	27.2174	Aeric Endoaquept	Sandy Clay Loam	52.5	16.6	30.9	0.78	0.08	6.6	15.2	1.4		Rice	Flooded Rice	Rice	1		n	y	n	Urea+FYM	Mix N Mineral & Organic	none	incorp	Incorporated	2	80	2-4	150	0.1961	3	60	0.7		0.46	0.575	4.22
16	454	2013	2009-2010	cultivation	Bhattacharyya et al.	Asia	India	Cuttack	20.4167	85.9167	1500	27.2174	Aeric Endoaquept	Sandy Clay Loam	52.5	16.6	30.9	0.78	0.08	6.6	15.2	1.4		Rice	Flooded Rice	Rice	1		n	y	n	Urea+PK (NPK)	Urea	none	incorp	Incorporated	2	80	2-4	150	0.1961	3	60	0.66		0.42	0.525	4.66
16	454	2013	2009-2010	cultivation	Bhattacharyya et al.	Asia	India	Cuttack	20.4167	85.9167	1500	27.2174	Aeric Endoaquept	Sandy Clay Loam	52.5	16.6	30.9	0.78	0.08	6.6	15.2	1.4		Rice	Flooded Rice	Rice	1		n	y	n	Urea	Urea	none	incorp	Incorporated	2	80	2-4	150	0.1961	3	60	0.65		0.41	0.5125	3.45
17	466	2007+2004c	2001	cultivation	Chikowo et al.	Africa	Zimbabwe	Domboshawa	-17.5833	31.2333	921.144	19.0892	Lixisol	Sandy Clay Loam	73	5	22	0.6	0.05		2.1			legume & 4 yrs Maize	Maize	Annual crops	1	y	y			Control	Control	none	-		0	0		56	0.0491	3	60	0.06	0.012
17	466	2007+2004c	2001	cultivation	Chikowo et al.	Africa	Zimbabwe	Domboshawa	-17.5833	31.2333	921.144	19.0892	Lixisol	Sandy Clay Loam	73	5	22	0.6	0.05		2.1			legume & 4 yrs Maize	Maize	Annual crops	1	y	y			Legume-Sesbania	Biological N Fixation	none	incorp	Incorporated		152		56	0.0491	3	60	0.29	0.025	0.23	0.151316
17	466	2007+2004c	2001	cultivation	Chikowo et al.	Africa	Zimbabwe	Domboshawa	-17.5833	31.2333	921.144	19.0892	Lixisol	Sandy Clay Loam	73	5	22	0.6	0.05		2.1			legume & 4 yrs Maize	Maize	Annual crops	1	y	n			Legume-Sesbania	Biological N Fixation	none	incorp	Incorporated		152		56	0.0491	3	60	0.24	0.038	0.18	0.118421
17	466	2007+2004c	2001	cultivation	Chikowo et al.	Africa	Zimbabwe	Domboshawa	-17.5833	31.2333	921.144	19.0892	Lixisol	Sandy Clay Loam	73	5	22	0.6	0.05		2.1			legume & 4 yrs Maize	Maize	Annual crops	1	y	y			Legume-Acacia	Biological N Fixation	none	incorp	Incorporated		218		56	0.0491	3	60	0.18	0.035	0.12	0.0550459
18	526	2010	2007	cultivation	Dalal et al.	Australia	Australia	Queensland	-27.5656	152.326	718.353	20.4873		Clay	18	29	53.5	1.43	0.135	8.2		0.95		Eucalyptus tereticonis & Corymbia tesselaris	Sorghum	Annual crops	1	n	n	y	n	Control	Control	none	-		0	0	1-12	365	0.0490874	4	90	3.29	0.12			6.2
18	526	2010	2007	cultivation	Dalal et al.	Australia	Australia	Queensland	-27.5656	152.326	718.353	20.4873		Clay	18	29	53.5	1.43	0.135	8.2		0.95		Eucalyptus tereticonis & Corymbia tesselaris	Sorghum	Annual crops	1	n	n	y	n	Green waste compost10	Organic	none	incorp	Incorporated	1	80.1	1-12	365	0.0490874	4	90	2.2	0.13	-1.09	-1.3608	7
18	526	2010	2007	cultivation	Dalal et al.	Australia	Australia	Queensland	-27.5656	152.326	718.353	20.4873		Clay	18	29	53.5	1.43	0.135	8.2		0.95		Eucalyptus tereticonis & Corymbia tesselaris	Sorghum	Annual crops	1	n	n	y	n	Urea	Urea	none	incorp	Incorporated	1	150	1-12	365	0.0490874	4	90	4.96	0.26	1.67	1.11333	7.8
18	526	2010	2007	cultivation	Dalal et al.	Australia	Australia	Queensland	-27.5656	152.326	718.353	20.4873		Clay	18	29	53.5	1.43	0.135	8.2		0.95		Eucalyptus tereticonis & Corymbia tesselaris	Sorghum	Annual crops	1	n	n	y	n	Feedlot Manure10	Organic	none	incorp	Incorporated	1	186.7	1-12	365	0.0490874	4	90	5.09	0.26	1.8	0.964114	7.1
18	526	2010	2007	cultivation	Dalal et al.	Australia	Australia	Queensland	-27.5656	152.326	718.353	20.4873		Clay	18	29	53.5	1.43	0.135	8.2		0.95		Eucalyptus tereticonis & Corymbia tesselaris	Sorghum	Annual crops	1	n	n	y	n	Feedlot Manure10+Green waste compost10	Organic	none	incorp	Incorporated	1	266.8	1-12	365	0.0490874	4	90	4.25	0.12	0.96	0.35982	7.5
18	526	2010	2007	cultivation	Dalal et al.	Australia	Australia	Queensland	-27.5656	152.326	718.353	20.4873		Clay	18	29	53.5	1.43	0.135	8.2		0.95		Eucalyptus tereticonis & Corymbia tesselaris	Sorghum	Annual crops	1	n	n	y	n	Feedlot Manure20	Organic	none	incorp	Incorporated	1	373.4	1-12	365	0.0490874	4	90	5.52	0.35	2.23	0.597215	6.5
19	540	2014	2008	cultivation	Daripa et al.	Asia	India	New Delhi	28.6667	77.2	750	26.5	Typic Ustochrept	Loam	46	33	21	0.45	0.03	8.1	7.3	1.38		Maize	Maize	Annual crops	1	n	n	y	n	Urea	Urea	none	broadc	Broadcast	3	60	6-10	106	0.15	3	60	0.521		-2.769
19	540	2014	2008	cultivation	Daripa et al.	Asia	India	New Delhi	28.6667	77.2	750	26.5	Typic Ustochrept	Loam	46	33	21	0.45	0.03	8.1	7.3	1.38		Maize	Maize	Annual crops	1	n	n	y	n	Urea	Urea	none	broadc	Broadcast	3	120	6-10	106	0.15	3	60	0.692		-2.598
19	540	2014	2008	cultivation	Daripa et al.	Asia	India	New Delhi	28.6667	77.2	750	26.5	Typic Ustochrept	Loam	46	33	21	0.45	0.03	8.1	7.3	1.38		Maize	Maize	Annual crops	1	n	n	y	n	Urea	Urea	none	broadc	Broadcast	3	160	6-10	106	0.15	3	60	0.817		-2.473
20	504	2011	2006	cultivation	Das et al.	Asia	India	Cuttack	20.4167	85.9167	1496.52	27.295	Aeric Endoaquept	Sandy Clay Loam	52.5	21.6	25.9	0.66	0.08	6.16	15	1.4		Rice	Rice	Annual crops	1	y		y		Control	Control	none	-		0	0	1-5	99	0.1749	3	30	0.16	0.02			3.04
20	504	2011	2006	cultivation	Das et al.	Asia	India	Cuttack	20.4167	85.9167	1496.52	27.295	Aeric Endoaquept	Sandy Clay Loam	52.5	21.6	25.9	0.66	0.08	6.16	15	1.4		Rice	Rice	Annual crops	1	y		y		Compost+Urea	Mix N Mineral & Organic	none	broadc+incorp	Mix application	3	120	1-5	99	0.1749	3	30	0.67	0.04	0.51	0.425	5.02
20	504	2011	2006	cultivation	Das et al.	Asia	India	Cuttack	20.4167	85.9167	1496.52	27.295	Aeric Endoaquept	Sandy Clay Loam	52.5	21.6	25.9	0.66	0.08	6.16	15	1.4		Rice	Rice	Annual crops	1	y		y		Rice straw+Urea	Mix N Mineral & Organic	none	broadc+incorp	Mix application	3	120	1-5	99	0.1749	3	30	0.57	0.02	0.41	0.341667	4.32
20	504	2011	2006	cultivation	Das et al.	Asia	India	Cuttack	20.4167	85.9167	1496.52	27.295	Aeric Endoaquept	Sandy Clay Loam	52.5	21.6	25.9	0.66	0.08	6.16	15	1.4		Rice	Rice	Annual crops	1	y		y		Poultry Manure+Urea	Mix N Mineral & Organic	none	broadc+incorp	Mix application	3	120	1-5	99	0.1749	3	30	0.79	0.04	0.63	0.525	4.21
20	504	2011	2006	cultivation	Das et al.	Asia	India	Cuttack	20.4167	85.9167	1496.52	27.295	Aeric Endoaquept	Sandy Clay Loam	52.5	21.6	25.9	0.66	0.08	6.16	15	1.4		Rice	Rice	Annual crops	1	y		y		Urea	Urea	none	braodc	Broadcast	3	120	1-5	99	0.1749	3	30	0.76	0.06	0.6	0.5	3.86
21	399	2010	2005-2006	cultivation	Denmead et al.	Australia	Australia	Mackay	-21.1411	149.186	1487.39	23.3664	Chromosol	N/A				1.7		4.7				Sugarcane	Sugarcane	Perennial crops	1					Control	Control	none	-		0	0	10-9	342	0.25	2	30-80	0.056
21	399	2010	2005-2006	cultivation	Denmead et al.	Australia	Australia	Mackay	-21.1411	149.186	1487.39	23.3664	Chromosol	N/A				1.7		4.7				Sugarcane	Sugarcane	Perennial crops	1					Urea	Urea	none	ssb	Subsurface banding	1	150	10-9	342	0.25	2	30-80	0.211		0.155	0.103333
22	475	2008	2004	cultivation	Dick et al.	Africa	Mali	Bamako	13.2667	-6.43333	622.944	28.3183	Alfisols	N/A				>0.5							Pearl millet	Annual crops	3		y			Control	Control	none	-		0	0	1-2	365	0.125664	2	60	0.595
22	475	2008	2004	cultivation	Dick et al.	Africa	Mali	Bamako	13.2667	-6.43333	622.944	28.3183	Alfisols	N/A				>0.5							Pearl millet	Annual crops	3		y			Urea	Urea	none	broadc	Broadcast	1	50	1-2	365	0.125664	2	60	1.535		0.94	1.88
23	456	2003	1999	cultivation	Ghosh et al.	Asia	India	New Delhi	28.6667	77.2	770.503	25.2244	Typic ustochrept	Loam	46	33	21	0.45	0.039	7.6	7.3	1.38		Rice-Wheat	Irrigated Rice	Rice	1		n	y		Control	Control	none	-		0	0	6-9	121	0.2	2	360	0.0378	7.1			3.8	9.7
23	456	2003	1999	cultivation	Ghosh et al.	Asia	India	New Delhi	28.6667	77.2	770.503	25.2244	Typic ustochrept	Loam	46	33	21	0.45	0.039	7.6	7.3	1.38		Rice-Wheat	Irrigated Rice	Rice	1		n	y		AS+DCD	Ammonium	Nitrification inhibitor	none	Broadcast	1	120	6-9	121	0.2	2	360	0.0819	6.7	0.0441	0.03675	5.9	13.3
23	456	2003	1999	cultivation	Ghosh et al.	Asia	India	New Delhi	28.6667	77.2	770.503	25.2244	Typic ustochrept	Loam	46	33	21	0.45	0.039	7.6	7.3	1.38		Rice-Wheat	Irrigated Rice	Rice	1		n	y		AS	Ammonium	none	none	Broadcast	1	120	6-9	121	0.2	2	360	0.1514	7.9	0.1136	0.0946667	4.9	12
23	456	2003	1999	cultivation	Ghosh et al.	Asia	India	New Delhi	28.6667	77.2	770.503	25.2244	Typic ustochrept	Loam	46	33	21	0.45	0.039	7.6	7.3	1.38		Rice-Wheat	Irrigated Rice	Rice	1		n	y		KNO3	Nitrate	none	none	Broadcast	1	120	6-9	121	0.2	2	360	0.1867	20.1	0.1489	0.124083	4	10
23	456	2003	1999	cultivation	Ghosh et al.	Asia	India	New Delhi	28.6667	77.2	770.503	25.2244	Typic ustochrept	Loam	46	33	21	0.45	0.039	7.6	7.3	1.38		Rice-Wheat	Irrigated Rice	Rice	1		n	y		KNO3+DCD	Nitrate	Nitrification inhibitor	none	Broadcast	1	120	6-9	121	0.2	2	360	0.1675	10.7	0.1297	0.108083	4	10.5
23	456	2003	1999	cultivation	Ghosh et al.	Asia	India	New Delhi	28.6667	77.2	770.503	25.2244	Typic ustochrept	Loam	46	33	21	0.45	0.039	7.6	7.3	1.38		Rice-Wheat	Irrigated Rice	Rice	1		n	y		Urea+DCD	Urea	Nitrification inhibitor	none	Broadcast	1	120	6-9	121	0.2	2	360	0.0795	10.8	0.0417	0.03475	5.3	12.3
23	456	2003	1999	cultivation	Ghosh et al.	Asia	India	New Delhi	28.6667	77.2	770.503	25.2244	Typic ustochrept	Loam	46	33	21	0.45	0.039	7.6	7.3	1.38		Rice-Wheat	Irrigated Rice	Rice	1		n	y		Urea	Urea	none	none	Broadcast	1	120	6-9	121	0.2	2	360	0.1679	7.9	0.1301	0.108417	4.5	11
24	532	2006	2002-2003	cultivation	Giacomini et al.	Central & South America	Brazil		-29.75	-53.7	1710.18	20.3798	Ultisols	N/A											Bare soil	Bare soil	0	y	n	n	n	Control	Control	none	-		0	0	11-1	28	0.0490874	3	80	0.0938
24	532	2006	2002-2004	cultivation	Giacomini et al.	Central & South America	Brazil		-29.75	-53.7	1710.18	20.3798	Ultisols	N/A											Bare soil	Bare soil	0	y	n	n	n	pig slurry+straw	Organic	none	depos	Mix application	1	191	11-1	28	0.0490874	3	80	0.4017		0.3079	0.161204
24	533	2006	2002-2005	cultivation	Giacomini et al.	Central & South America	Brazil		-29.75	-53.7	1710.18	20.3798	Ultisols	N/A											Bare soil	Bare soil	0	y	y	n	n	Control	Control	none	-		0	0	11-1	28	0.0490874	3	80	0.1297
24	533	2006	2002-2006	cultivation	Giacomini et al.	Central & South America	Brazil		-29.75	-53.7	1710.18	20.3798	Ultisols	N/A											Bare soil	Bare soil	0	y	y	n	n	pig slurry+straw	Organic	none	incorp	Incorporated	1	191	11-1	28	0.0490874	3	80	0.5077		0.378	0.197906
25	505	2013	2009	cultivation	Gonçalves de Oliveira et al.	Central & South America	Brazil	Piracicaba	-18.7167	-46.9667	1419	20	Typic Hapludox	Clay										Sugarcane	Sugarcane	Perennial crops	1			y		Control-unburn	Control	none	-		0	0	7-8	15	0.065	4	20	0.26
25	505	2013	2009	cultivation	Gonçalves de Oliveira et al.	Central & South America	Brazil	Piracicaba	-18.7167	-46.9667	1419	20	Typic Hapludox	Clay										Sugarcane	Sugarcane	Perennial crops	1			y		vinasse-unburn	Organic	none	solution	Incorporated	1	46	7-8	15	0.065	4	20	0.46		0.2	0.434783
25	506	2013	2009	cultivation	Gonçalves de Oliveira et al.	Central & South America	Brazil	Piracicaba	-18.7167	-46.9667	1419	20	Typic Hapludox	Clay										Sugarcane	Sugarcane	Perennial crops	1			y		Control-burn	Control	none	-		0	0	7-8	15	0.065	4	20	0.08
25	506	2013	2009	cultivation	Gonçalves de Oliveira et al.	Central & South America	Brazil	Piracicaba	-18.7167	-46.9667	1419	20	Typic Hapludox	Clay										Sugarcane	Sugarcane	Perennial crops	1			y		vinasse-burn	Organic	none	solution	Incorporated	1	46	7-8	15	0.065	4	20	0.4		0.32	0.695652
26	497	2008	2004	cultivation	Hadi et al.	Asia	Indonesia	Cempaka sub-district	-3.47917	114.846	2744.24	27.1758	Ultisols	Sandy Loam	66.4	24	9.6	1.97	0.13	4.6	29.7				Corn	Annual crops	1	n	y	n	y	Control	Control	none	-		0	0	11-2	92	0.0346361	4	15	0.212	0.204			5.02	10.13
26	497	2008	2004	cultivation	Hadi et al.	Asia	Indonesia	Cempaka sub-district	-3.47917	114.846	2744.24	27.1758	Ultisols	Sandy Loam	66.4	24	9.6	1.97	0.13	4.6	29.7				Corn	Annual crops	1	n	y	n	y	LP-30	Organic	none	incorp	Incorporated	1	90	11-2	92	0.0346361	4	15	0.573	0.535	0.361	0.401111	6.33	25.28
26	497	2008	2004	cultivation	Hadi et al.	Asia	Indonesia	Cempaka sub-district	-3.47917	114.846	2744.24	27.1758	Ultisols	Sandy Loam	66.4	24	9.6	1.97	0.13	4.6	29.7				Corn	Annual crops	1	n	y	n	y	Urea	Urea	none	incorp	Incorporated	2	90	11-2	92	0.0346361	4	15	6.917	1.097	6.705	7.45	6.3	15.12
26	497	2008	2004	cultivation	Hadi et al.	Asia	Indonesia	Cempaka sub-district	-3.47917	114.846	2744.24	27.1758	Ultisols	Sandy Loam	66.4	24	9.6	1.97	0.13	4.6	29.7				Corn	Annual crops	1	n	y	n	y	Urea+DCD	Urea	Nitrification inhibitor	incorp	Incorporated	1	90	11-2	92	0.0346361	4	15	0.211	0.09	-0.001	-0.00111111	5.64	21.43
27	457	2000	1998	cultivation	Kumar et al.	Asia	India	New Delhi	28.6667	77.2	742.147	25.1342	Typic Ustochrept	N/A				0.45	0.03	7.8		1.38			Irrigated Rice	Rice	1			y		Control	Control	none	-		0	0	7-9	98	0.1		120	0.046	0.07
27	457	2000	1998	cultivation	Kumar et al.	Asia	India	New Delhi	28.6667	77.2	742.147	25.1342	Typic Ustochrept	N/A				0.45	0.03	7.8		1.38			Irrigated Rice	Rice	1			y		AS	Ammonium	none		Broadcast	2	140	7-9	98	0.1		120	0.235	0.029	0.189	0.135
27	457	2000	1998	cultivation	Kumar et al.	Asia	India	New Delhi	28.6667	77.2	742.147	25.1342	Typic Ustochrept	N/A				0.45	0.03	7.8		1.38			Irrigated Rice	Rice	1			y		AS+DCD	Ammonium	Nitrification inhibitor	none	Broadcast	2	140	7-9	98	0.1		120	0.174	0.019	0.128	0.0914286
27	457	2000	1998	cultivation	Kumar et al.	Asia	India	New Delhi	28.6667	77.2	742.147	25.1342	Typic Ustochrept	N/A				0.45	0.03	7.8		1.38			Irrigated Rice	Rice	1			y		Urea	Urea	none	none	Broadcast	2	140	7-9	98	0.1		120	0.16	0.053	0.114	0.0814286
27	457	2000	1998	cultivation	Kumar et al.	Asia	India	New Delhi	28.6667	77.2	742.147	25.1342	Typic Ustochrept	N/A				0.45	0.03	7.8		1.38			Irrigated Rice	Rice	1			y		Urea+thiosulphate	Urea	Other additives	none	Broadcast	2	140	7-9	98	0.1		120	0.147	0.024	0.101	0.0721429
27	457	2000	1998	cultivation	Kumar et al.	Asia	India	New Delhi	28.6667	77.2	742.147	25.1342	Typic Ustochrept	N/A				0.45	0.03	7.8		1.38			Irrigated Rice	Rice	1			y		Urea+DCD	Urea	Nitrification inhibitor	none	Broadcast	2	140	7-9	98	0.1		120	0.142	0.035	0.096	0.0685714
28	445	2002	1998-1999	cultivation	Majumdar et al.	Asia	India	New Delhi	28.6667	77.2	742.147	25.1342	Typic Ustochrept	N/A				0.5	0.048	8.1				Rice-Wheat	Wheat	Annual crops	1			y		Control	Control	none	-		0	0	11-4	95	0.1		120	0.75	0.1			2.02	7.04
28	445	2002	1998-1999	cultivation	Majumdar et al.	Asia	India	New Delhi	28.6667	77.2	742.147	25.1342	Typic Ustochrept	N/A				0.5	0.048	8.1				Rice-Wheat	Wheat	Annual crops	1			y		AS+Urea	Mineral N mix	none	none	Broadcast	2	120	11-4	95	0.1		120	1	0.1	0.25	0.208333	4.37	12.81
28	445	2002	1998-1999	cultivation	Majumdar et al.	Asia	India	New Delhi	28.6667	77.2	742.147	25.1342	Typic Ustochrept	N/A				0.5	0.048	8.1				Rice-Wheat	Wheat	Annual crops	1			y		neem coated Urea	Urea	Other additives	none	Broadcast	2	120	11-4	95	0.1		120	1.36	0.19	0.61	0.508333	4.42	13.15
28	445	2002	1998-1999	cultivation	Majumdar et al.	Asia	India	New Delhi	28.6667	77.2	742.147	25.1342	Typic Ustochrept	N/A				0.5	0.048	8.1				Rice-Wheat	Wheat	Annual crops	1			y		nimin coated Urea	Urea	Other additives	none	Broadcast	2	120	11-4	95	0.1		120	1.19	0.12	0.44	0.366667	4.21	12.26
28	445	2002	1998-1999	cultivation	Majumdar et al.	Asia	India	New Delhi	28.6667	77.2	742.147	25.1342	Typic Ustochrept	N/A				0.5	0.048	8.1				Rice-Wheat	Wheat	Annual crops	1			y		Urea+DCD	Urea	Nitrification inhibitor	none	Broadcast	2	120	11-4	95	0.1		120	1.09	0.21	0.34	0.283333	4.11	11.3
28	445	2002	1998-1999	cultivation	Majumdar et al.	Asia	India	New Delhi	28.6667	77.2	742.147	25.1342	Typic Ustochrept	N/A				0.5	0.048	8.1				Rice-Wheat	Wheat	Annual crops	1			y		Urea	Urea	none	none	Broadcast	2	120	11-4	95	0.1		120	1.43	0.16	0.68	0.566667	4.05	11.21
29	458	2000	1998	cultivation	Majumdar et al.	Asia	India	New Delhi	28.6667	77.2	742.147	25.1342	Typic Ustochrept	N/A				0.68	0.059	7.85					Irrigated Rice	Rice	1			y		Control	Control	none	-		0	0	6-9	70	0.1		120	0.0343	0.0031
29	458	2000	1998	cultivation	Majumdar et al.	Asia	India	New Delhi	28.6667	77.2	742.147	25.1342	Typic Ustochrept	N/A				0.68	0.059	7.85					Irrigated Rice	Rice	1			y		Urea	Urea	none	none		2	140	6-9	70	0.1		120	0.0599	0.0038	0.0256	0.0182857
29	458	2000	1998	cultivation	Majumdar et al.	Asia	India	New Delhi	28.6667	77.2	742.147	25.1342	Typic Ustochrept	N/A				0.68	0.059	7.85					Irrigated Rice	Rice	1			y		nimin coated Urea	Urea	Other additives	none		2	140	6-9	70	0.1		120	0.057	0.0049	0.0227	0.0162143
29	458	2000	1998	cultivation	Majumdar et al.	Asia	India	New Delhi	28.6667	77.2	742.147	25.1342	Typic Ustochrept	N/A				0.68	0.059	7.85					Irrigated Rice	Rice	1			y		neem coated Urea	Urea	Other additives	none		2	140	6-9	70	0.1		120	0.0532	0.0036	0.0189	0.0135
29	458	2000	1998	cultivation	Majumdar et al.	Asia	India	New Delhi	28.6667	77.2	742.147	25.1342	Typic Ustochrept	N/A				0.68	0.059	7.85					Irrigated Rice	Rice	1			y		Urea+DCD	Urea	Nitrification inhibitor	none		2	140	6-9	70	0.1		120	0.049	0.0075	0.0147	0.0105
30	467	2011	2006-2009	cultivation	Mapanda et al.	Africa	Zimbabwe	Harare	-17.7067	31.0133	748	19.25	Chromic luvisol	N/A				1.63		6.5	9.5	1.27		Fallow	Maize	Annual crops	1		n	n	n	Control	Control	none	-		0	0	12-4	122	0.112	2	60	0.103
30	467	2011	2006-2009	cultivation	Mapanda et al.	Africa	Zimbabwe	Harare	-17.7067	31.0133	748	19.25	Chromic luvisol	N/A				1.63		6.5	9.5	1.27		Fallow	Maize	Annual crops	1		n	n	n	AN	Ammoniumnitrate	none	none	Broadcast	2	60	12-4	122	0.112	2	60	0.408		0.305	0.508333
30	467	2011	2006-2009	cultivation	Mapanda et al.	Africa	Zimbabwe	Harare	-17.7067	31.0133	748	19.25	Chromic luvisol	N/A				1.63		6.5	9.5	1.27		Fallow	Maize	Annual crops	1		n	n	n	Cattle Manure	Organic	none	none	Broadcast	1	60	12-4	122	0.112	2	60	0.059		-0.044	-0.0733333
30	467	2011	2006-2009	cultivation	Mapanda et al.	Africa	Zimbabwe	Harare	-17.7067	31.0133	748	19.25	Chromic luvisol	N/A				1.63		6.5	9.5	1.27		Fallow	Maize	Annual crops	1		n	n	n	AN	Ammoniumnitrate	none	none	Broadcast	2	120	12-4	122	0.112	2	60	0.289		0.186	0.155
30	467	2011	2006-2009	cultivation	Mapanda et al.	Africa	Zimbabwe	Harare	-17.7067	31.0133	748	19.25	Chromic luvisol	N/A				1.63		6.5	9.5	1.27		Fallow	Maize	Annual crops	1		n	n	n	AN+cattle Manure	Mix N Mineral & Organic	none	none	Broadcast	1	120	12-4	122	0.112	2	60	0.157		0.054	0.045
30	467	2011	2006-2009	cultivation	Mapanda et al.	Africa	Zimbabwe	Harare	-17.7067	31.0133	748	19.25	Chromic luvisol	N/A				1.63		6.5	9.5	1.27		Fallow	Maize	Annual crops	1		n	n	n	Cattle Manure	Organic	none	none	Broadcast	1	120	12-4	122	0.112	2	60	0.262		0.159	0.1325
30	468	2011	2006-2009	cultivation	Mapanda et al.	Africa	Zimbabwe	Harare	-17.7067	31.0133	748	19.25	Chromic luvisol	N/A				1.63		6.5	9.5	1.27		Fallow	Maize	Annual crops	1		n	n	n	Control	Control	none	-		0	0	12-4	122	0.112	2	60	0.063
30	468	2011	2006-2009	cultivation	Mapanda et al.	Africa	Zimbabwe	Harare	-17.7067	31.0133	748	19.25	Chromic luvisol	N/A				1.63		6.5	9.5	1.27		Fallow	Maize	Annual crops	1		n	n	n	AN	Ammoniumnitrate	none	none	Broadcast	2	60	12-4	122	0.112	2	60	0.022		-0.041	-0.0683333
30	468	2011	2006-2009	cultivation	Mapanda et al.	Africa	Zimbabwe	Harare	-17.7067	31.0133	748	19.25	Chromic luvisol	N/A				1.63		6.5	9.5	1.27		Fallow	Maize	Annual crops	1		n	n	n	Cattle Manure	Organic	none	none	Broadcast	1	60	12-4	122	0.112	2	60	0.034		-0.029	-0.0483333
30	468	2011	2006-2009	cultivation	Mapanda et al.	Africa	Zimbabwe	Harare	-17.7067	31.0133	748	19.25	Chromic luvisol	N/A				1.63		6.5	9.5	1.27		Fallow	Maize	Annual crops	1		n	n	n	AN	Ammoniumnitrate	none	none	Broadcast	2	120	12-4	122	0.112	2	60	0.018		-0.045	-0.0375
30	468	2011	2006-2009	cultivation	Mapanda et al.	Africa	Zimbabwe	Harare	-17.7067	31.0133	748	19.25	Chromic luvisol	N/A				1.63		6.5	9.5	1.27		Fallow	Maize	Annual crops	1		n	n	n	AN+cattle Manure	Mix N Mineral & Organic	none	none	Broadcast	1	120	12-4	122	0.112	2	60	0.037		-0.026	-0.0216667
30	468	2011	2006-2009	cultivation	Mapanda et al.	Africa	Zimbabwe	Harare	-17.7067	31.0133	748	19.25	Chromic luvisol	N/A				1.63		6.5	9.5	1.27		Fallow	Maize	Annual crops	1		n	n	n	Cattle Manure	Organic	none	none	Broadcast	1	120	12-4	122	0.112	2	60	0.067		0.004	0.00333333
30	469	2011	2006-2009	cultivation	Mapanda et al.	Africa	Zimbabwe	Harare	-17.7008	31.0083	824	18.8	Haplic lixisol	N/A				0.76		5.4	5.2	1.78		Fallow	Maize	Annual crops	1		n	n	n	Control	Control	none	-		0	0	11-3	116	0.112	2	60	0.324
30	469	2011	2006-2009	cultivation	Mapanda et al.	Africa	Zimbabwe	Harare	-17.7008	31.0083	824	18.8	Haplic lixisol	N/A				0.76		5.4	5.2	1.78		Fallow	Maize	Annual crops	1		n	n	n	AN	Ammoniumnitrate	none	none	Broadcast	2	60	11-3	116	0.112	2	60	0.515		0.191	0.318333
30	469	2011	2006-2009	cultivation	Mapanda et al.	Africa	Zimbabwe	Harare	-17.7008	31.0083	824	18.8	Haplic lixisol	N/A				0.76		5.4	5.2	1.78		Fallow	Maize	Annual crops	1		n	n	n	Cattle Manure	Organic	none	none	Broadcast	1	60	11-3	116	0.112	2	60	0.257		-0.067	-0.111667
30	469	2011	2006-2009	cultivation	Mapanda et al.	Africa	Zimbabwe	Harare	-17.7008	31.0083	824	18.8	Haplic lixisol	N/A				0.76		5.4	5.2	1.78		Fallow	Maize	Annual crops	1		n	n	n	AN	Ammoniumnitrate	none	none	Broadcast	2	120	11-3	116	0.112	2	60	0.408		0.084	0.07
30	469	2011	2006-2009	cultivation	Mapanda et al.	Africa	Zimbabwe	Harare	-17.7008	31.0083	824	18.8	Haplic lixisol	N/A				0.76		5.4	5.2	1.78		Fallow	Maize	Annual crops	1		n	n	n	AN+cattle Manure	Mix N Mineral & Organic	none	none	Broadcast	1	120	11-3	116	0.112	2	60	0.335		0.011	0.00916667
30	469	2011	2006-2009	cultivation	Mapanda et al.	Africa	Zimbabwe	Harare	-17.7008	31.0083	824	18.8	Haplic lixisol	N/A				0.76		5.4	5.2	1.78		Fallow	Maize	Annual crops	1		n	n	n	Cattle Manure	Organic	none	none	Broadcast	1	120	11-3	116	0.112	2	60	0.267		-0.057	-0.0475
30	470	2011	2006-2009	cultivation	Mapanda et al.	Africa	Zimbabwe	Harare	-17.7008	31.0083	824	18.8	Haplic lixisol	N/A				0.76		5.4	5.2	1.78		Fallow	Maize	Annual crops	1		n	n	n	Control	Control	none	-		0	0	11-3	116	0.112	2	60	0.05
30	470	2011	2006-2009	cultivation	Mapanda et al.	Africa	Zimbabwe	Harare	-17.7008	31.0083	824	18.8	Haplic lixisol	N/A				0.76		5.4	5.2	1.78		Fallow	Maize	Annual crops	1		n	n	n	AN	Ammoniumnitrate	none	none	Broadcast	2	60	11-3	116	0.112	2	60	0.032		-0.018	-0.03
30	470	2011	2006-2009	cultivation	Mapanda et al.	Africa	Zimbabwe	Harare	-17.7008	31.0083	824	18.8	Haplic lixisol	N/A				0.76		5.4	5.2	1.78		Fallow	Maize	Annual crops	1		n	n	n	Cattle Manure	Organic	none	none	Broadcast	1	60	11-3	116	0.112	2	60	0.045		-0.005	-0.00833333
30	470	2011	2006-2009	cultivation	Mapanda et al.	Africa	Zimbabwe	Harare	-17.7008	31.0083	824	18.8	Haplic lixisol	N/A				0.76		5.4	5.2	1.78		Fallow	Maize	Annual crops	1		n	n	n	AN	Ammoniumnitrate	none	none	Broadcast	2	120	11-3	116	0.112	2	60	0.031		-0.019	-0.0158333
30	470	2011	2006-2009	cultivation	Mapanda et al.	Africa	Zimbabwe	Harare	-17.7008	31.0083	824	18.8	Haplic lixisol	N/A				0.76		5.4	5.2	1.78		Fallow	Maize	Annual crops	1		n	n	n	AN+cattle Manure	Mix N Mineral & Organic	none	none	Broadcast	1	120	11-3	116	0.112	2	60	0.032		-0.018	-0.015
30	470	2011	2006-2009	cultivation	Mapanda et al.	Africa	Zimbabwe	Harare	-17.7008	31.0083	824	18.8	Haplic lixisol	N/A				0.76		5.4	5.2	1.78		Fallow	Maize	Annual crops	1		n	n	n	Cattle Manure	Organic	none	none	Broadcast	1	120	11-3	116	0.112	2	60	0.058		0.008	0.00666667
31	498	2012	2007-2008	cultivation	Map&a et al.	Africa	Zimbabwe	Harare	-18.1706	31.4833	895.224	20.8329	Ferric acrisol	N/A				1		5.2	4.2	1.81		Woodl&	Maize	Annual crops	1					Control	Control	none	-		0	0	1-12	154	0.112	2	60	1.23
31	498	2012	2007-2008	cultivation	Map&a et al.	Africa	Zimbabwe	Harare	-18.1706	31.4833	895.224	20.8329	Ferric acrisol	N/A				1		5.2	4.2	1.81		Woodl&	Maize	Annual crops	1					AN	Ammoniumnitrate	none	place	Subsurface banding	2	120	1-12	154	0.112	2	60	1.01		-0.22	-0.183333
31	499	2012	2007-2008	cultivation	Map&a et al.	Africa	Zimbabwe	Harare	-17.7067	31.4833	854.093	20.8329	Chromic luvisol	N/A				1.7		5.8	9.5	1.49		Woodl&	Maize	Annual crops	1					Control	Control	none	-		0	0	1-12	154	0.112	2	60	1.06
31	499	2012	2007-2008	cultivation	Map&a et al.	Africa	Zimbabwe	Harare	-17.7067	31.4833	854.093	20.8329	Chromic luvisol	N/A				1.7		5.8	9.5	1.49		Woodl&	Maize	Annual crops	1					AN	Ammoniumnitrate	none	place	Subsurface banding	2	120	1-12	154	0.112	2	60	2.5		1.44	1.2
31	703	2012	2008-2009	cultivation	Map&a et al.	Africa	Zimbabwe	Harare	-18.1706	31.4833	895.224	20.8329	Ferric acrisol	N/A				1		5.2	4.2	1.81		Woodl&	Maize	Annual crops	1					Control	Control	none	-		0	0	1-12	154	0.112	2	60	0.23
31	703	2012	2008-2009	cultivation	Map&a et al.	Africa	Zimbabwe	Harare	-18.1706	31.4833	895.224	20.8329	Ferric acrisol	N/A				1		5.2	4.2	1.81		Woodl&	Maize	Annual crops	1					AN	Ammoniumnitrate	none	place	Subsurface banding	2	120	1-12	154	0.112	2	60	0.22		-0.01	-0.00833333
31	704	2012	2008-2009	cultivation	Map&a et al.	Africa	Zimbabwe	Harare	-17.7067	31.0133	823.79	20.8329	Chromic luvisol	N/A				1.7		5.8	9.5	1.49		Woodl&	Maize	Annual crops	1					Control	Control	none	-		0	0	1-12	154	0.112	2	60	0.11
31	704	2012	2008-2009	cultivation	Map&a et al.	Africa	Zimbabwe	Harare	-17.7067	31.0133	823.79	20.8329	Chromic luvisol	N/A				1.7		5.8	9.5	1.49		Woodl&	Maize	Annual crops	1					AN	Ammoniumnitrate	none	place	Subsurface banding	2	120	1-12	154	0.112	2	60	0.27		0.16	0.133333
32	507	2015	2012-2013	cultivation	Martins et al.	Central & South America	Brazil	Bahia	-12	-46.5	1699.7	25.5715	Oxisol (Xantic Hapludex)	Sandy Clay Loam	74.55	3.85	21.6	0.53	0.02	5.15		1.445		Soybean	Maize	Annual crops	1	n	n	n	n	Control	Control	none	-		0	0	12-10	270	0.24	2	30	0.64	0.04			5.92593
32	507	2015	2012-2013	cultivation	Martins et al.	Central & South America	Brazil	Bahia	-12	-46.5	1699.7	25.5715	Oxisol (Xantic Hapludex)	Sandy Clay Loam	74.55	3.85	21.6	0.53	0.02	5.15		1.445		Soybean	Maize	Annual crops	1	n	n	n	n	AS	Ammonium	none	broadc	Broadcast	2	160	12-10	270	0.24	2	30	1.13	0.14	0.49	0.30625	6.60819
32	507	2015	2012-2013	cultivation	Martins et al.	Central & South America	Brazil	Bahia	-12	-46.5	1699.7	25.5715	Oxisol (Xantic Hapludex)	Sandy Clay Loam	74.55	3.85	21.6	0.53	0.02	5.15		1.445		Soybean	Maize	Annual crops	1	n	n	n	n	AS+Urea+zeolite	Mineral N mix	none	broadc	Broadcast	2	160	12-10	270	0.24	2	30	0.97	0.04	0.33	0.20625	6.51007
32	507	2015	2012-2013	cultivation	Martins et al.	Central & South America	Brazil	Bahia	-12	-46.5	1699.7	25.5715	Oxisol (Xantic Hapludex)	Sandy Clay Loam	74.55	3.85	21.6	0.53	0.02	5.15		1.445		Soybean	Maize	Annual crops	1	n	n	n	n	AS+Urea	Mineral N mix	none	broadc	Broadcast	2	160	12-10	270	0.24	2	30	0.81	0.13	0.17	0.10625	6.37795
32	507	2015	2012-2013	cultivation	Martins et al.	Central & South America	Brazil	Bahia	-12	-46.5	1699.7	25.5715	Oxisol (Xantic Hapludex)	Sandy Clay Loam	74.55	3.85	21.6	0.53	0.02	5.15		1.445		Soybean	Maize	Annual crops	1	n	n	n	n	AS+CN	Mineral N mix	none	broadc	Broadcast	2	160	12-10	270	0.24	2	30	1.02	0.14	0.38	0.2375	6.2963
33	479	2014	2007	cultivation	Masaka et al.	Africa	Zimbabwe	Dufuya	-19.2833	29.35	725	21	Gleyic Luvisol	Loam Sand	85	10	5	0.4	2.4	5.5		1.37			Tomato	Annual crops	1					Control	Control	none	-		0	0	9-10	98	0.03	3	60	0.76				3
33	479	2014	2007	cultivation	Masaka et al.	Africa	Zimbabwe	Dufuya	-19.2833	29.35	725	21	Gleyic Luvisol	Loam Sand	85	10	5	0.4	2.4	5.5		1.37			Tomato	Annual crops	1					AN+Manure	Mix N Mineral & Organic	none	incorp	Incorporated	2	304	9-10	98	0.03	3	60	1.84		1.08	0.355263	7.7
33	479	2014	2007	cultivation	Masaka et al.	Africa	Zimbabwe	Dufuya	-19.2833	29.35	725	21	Gleyic Luvisol	Loam Sand	85	10	5	0.4	2.4	5.5		1.37			Tomato	Annual crops	1					AN+Manure	Mix N Mineral & Organic	none	incorp	Incorporated	2	608	9-10	98	0.03	3	60	2.51		1.75	0.287829	9.7
33	480	2014	2008	cultivation	Masaka et al.	Africa	Zimbabwe	Dufuya	-19.2833	29.35	725	21	Gleyic Luvisol	Loam Sand	85	10	5	0.4	2.4	5.5		1.37			Rape	Annual crops	1					Control	Control	none	-		0	0	1-3	98	0.03	3	60	0.76				10.1
33	480	2014	2008	cultivation	Masaka et al.	Africa	Zimbabwe	Dufuya	-19.2833	29.35	725	21	Gleyic Luvisol	Loam Sand	85	10	5	0.4	2.4	5.5		1.37			Rape	Annual crops	1					AN	Ammoniumnitrate	none	incorp	Incorporated	2	100	1-3	98	0.03	3	60	1.19		0.43	0.43	16.4
33	480	2014	2008	cultivation	Masaka et al.	Africa	Zimbabwe	Dufuya	-19.2833	29.35	725	21	Gleyic Luvisol	Loam Sand	85	10	5	0.4	2.4	5.5		1.37			Rape	Annual crops	1					AN	Ammoniumnitrate	none	incorp	Incorporated	2	200	1-3	98	0.03	3	60	2.18		1.42	0.71	19.3
33	700	2014	2008	cultivation	Masaka et al.	Africa	Zimbabwe	Dufuya	19.2833	29.35	725	21	Gleyic Luvisol	Loam Sand	85	10	5	0.4	2.4	5.5		1.37		Rape	Tomato	Annual crops	1					Control	Control	none	-		0	0	4-7	98	0.03	3	60	0.76				2.9
33	700	2014	2008	cultivation	Masaka et al.	Africa	Zimbabwe	Dufuya	19.2833	29.35	725	21	Gleyic Luvisol	Loam Sand	85	10	5	0.4	2.4	5.5		1.37		Rape	Tomato	Annual crops	1					AN+Manure	Mix N Mineral & Organic	none	incorp	Incorporated	2	304	4-7	98	0.03	3	60	1.84		0.00355263	0.355263	7.7
33	700	2014	2008	cultivation	Masaka et al.	Africa	Zimbabwe	Dufuya	19.2833	29.35	725	21	Gleyic Luvisol	Loam Sand	85	10	5	0.4	2.4	5.5		1.37		Rape	Tomato	Annual crops	1					AN+Manure	Mix N Mineral & Organic	none	incorp	Incorporated	2	608	4-7	98	0.03	3	60	2.51		1.75	0.287829	9.5
33	701	2014	2008	cultivation	Masaka et al.	Africa	Zimbabwe	Dufuya	19.2833	29.35	725	21	Gleyic Luvisol	Loam Sand	85	10	5	0.4	2.4	5.5		1.37		Tomato	Rape	Annual crops	1					Control	Control	none	-		0	0	9-11	98	0.03	3	60	0.76				14.5
33	701	2014	2008	cultivation	Masaka et al.	Africa	Zimbabwe	Dufuya	19.2833	29.35	725	21	Gleyic Luvisol	Loam Sand	85	10	5	0.4	2.4	5.5		1.37		Tomato	Rape	Annual crops	1					AN	Ammoniumnitrate	none	incorp	Incorporated	2	100	9-11	98	0.03	3	60	1.19		0.43	0.43	20.8
33	701	2014	2008	cultivation	Masaka et al.	Africa	Zimbabwe	Dufuya	19.2833	29.35	725	21	Gleyic Luvisol	Loam Sand	85	10	5	0.4	2.4	5.5		1.37		Tomato	Rape	Annual crops	1					AN	Ammoniumnitrate	none	incorp	Incorporated	2	200	9-11	98	0.03	3	60	2.18		1.42	0.71	25.4
35	538	2004	1998	cultivation	Millar et al.	Africa	Kenya	Nyabeda	0.116667	34.4	1800	24	Eutrodox	Silt Loam	25	55	20	1.3	0.12	5.9		1.13		Maize	Maize	Annual crops	1	n	n	n	n	Control	Control	none	-		0	0	4-6	84	0.0706858	3	60	0.227	0.057
35	538	2004	1998-1999	cultivation	Millar et al.	Africa	Kenya	Nyabeda	0.116667	34.4	1800	24	Eutrodox	Silt Loam	25	55	20	1.3	0.12	5.9		1.13		Maize/Fallow	Maize	Annual crops	2	y	n	n	n	Crop residues	Organic	none	incorp	Incorporated	1	115.2	4-9	84	0.0706858	3	60	1.94	0.558	1.713	1.48698
35	538	2004	1998-1999	cultivation	Millar et al.	Africa	Kenya	Nyabeda	0.116667	34.4	1800	24	Eutrodox	Silt Loam	25	55	20	1.3	0.12	5.9		1.13		Maize/Fallow	Maize	Annual crops	1	y	n	n	n	Crop residues	Organic	none	incorp	Incorporated	1	121.6	4-9	84	0.0706858	3	60	0.226	0.051	-0.001	-0.000822368
35	538	2004	1998-1999	cultivation	Millar et al.	Africa	Kenya	Nyabeda	0.116667	34.4	1800	24	Eutrodox	Silt Loam	25	55	20	1.3	0.12	5.9		1.13		Maize/Fallow	Maize	Annual crops	2	y	n	n	n	Crop residues	Organic	none	incorp	Incorporated	1	214.6	4-9	84	0.0706858	3	60	4.125	0.676	3.898	1.8164
35	538	2004	1998-1999	cultivation	Millar et al.	Africa	Kenya	Nyabeda	0.116667	34.4	1800	24	Eutrodox	Silt Loam	25	55	20	1.3	0.12	5.9		1.13		Maize/Fallow	Maize	Annual crops	2	y	n	n	n	Crop residues	Organic	none	incorp	Incorporated	1	287.5	4-9	84	0.0706858	3	60	1.864	0.388	1.637	0.569391
35	538	2004	1998-1999	cultivation	Millar et al.	Africa	Kenya	Nyabeda	0.116667	34.4	1800	24	Eutrodox	Silt Loam	25	55	20	1.3	0.12	5.9		1.13		Maize/Fallow	Maize	Annual crops	2	y	n	n	n	Crop residues	Organic	none	incorp	Incorporated	1	360	4-9	84	0.0706858	3	60	1.628	0.455	1.401	0.389167
35	539	2004	1999	cultivation	Millar et al.	Africa	Kenya	Nyabeda	0.116667	34.4	1800	24	Eutrodox	Silt Loam	25	55	20	1.3	0.12	5.9		1.13		Maize	Maize	Annual crops	2	n	n	n	n	Control	Control	none	-		0	0	4-6	61	0.0706858	3	60	0.199	0.023
35	539	2004	1999-2000	cultivation	Millar et al.	Africa	Kenya	Nyabeda	0.116667	34.4	1800	24	Eutrodox	Silt Loam	25	55	20	1.3	0.12	5.9		1.13		Maize/Fallow	Maize	Annual crops	2	y	n	n	n	Crop residues	Organic	none	incorp	Incorporated	1	115.2	4-3	61	0.0706858	3	60	0.36	0.02	0.161	0.139757
35	539	2004	1999-2000	cultivation	Millar et al.	Africa	Kenya	Nyabeda	0.116667	34.4	1800	24	Eutrodox	Silt Loam	25	55	20	1.3	0.12	5.9		1.13		Maize/Fallow	Maize	Annual crops	2	y	n	n	n	Crop residues	Organic	none	incorp	Incorporated	1	128.8	4-3	61	0.0706858	3	60	0.425	0.069	0.226	0.175466
36	518	2014	2008-2009	cultivation	Nyamadzawo	Africa	Zimbabwe	Harare	-17.7	31	750	18.6	Haplic lixisol	Loamy Sand	83	13	4	0.6	0.08	5.4		1.7		Fallowed cropl&	Maize	Annual crops	1	n	y	n		Control	Control	none	-		0	0		106	0.112	3	60	0.32				0.48
36	518	2014	2008-2009	cultivation	Nyamadzawo	Africa	Zimbabwe	Harare	-17.7	31	750	18.6	Haplic lixisol	Loamy Sand	83	13	4	0.6	0.08	5.4		1.7		Fallowed cropl&	Maize	Annual crops	1	n	y	n		AN	Ammoniumnitrate	none	broadc	Broadcast	2	60		106	0.112	3	60	0.52		0.2	0.333333	0.86
36	518	2014	2008-2009	cultivation	Nyamadzawo	Africa	Zimbabwe	Harare	-17.7	31	750	18.6	Haplic lixisol	Loamy Sand	83	13	4	0.6	0.08	5.4		1.7		Fallowed cropl&	Maize	Annual crops	1	n	y	n		Manure	Organic	none	band surf	Broadcast	2	60		106	0.112	3	60	0.26		-0.06	-0.1	1.08
36	518	2014	2008-2009	cultivation	Nyamadzawo	Africa	Zimbabwe	Harare	-17.7	31	750	18.6	Haplic lixisol	Loamy Sand	83	13	4	0.6	0.08	5.4		1.7		Fallowed cropl&	Maize	Annual crops	1	n	y	n		AN	Ammoniumnitrate	none	broadc	Broadcast	2	120		106	0.112	3	60	0.41		0.09	0.075	1.54
36	518	2014	2008-2009	cultivation	Nyamadzawo	Africa	Zimbabwe	Harare	-17.7	31	750	18.6	Haplic lixisol	Loamy Sand	83	13	4	0.6	0.08	5.4		1.7		Fallowed cropl&	Maize	Annual crops	1	n	y	n		AN+cattle Manure	Mix N Mineral & Organic	none	band surf+broadc	Broadcast	2	120		106	0.112	3	60	0.35		0.03	0.025	1.56
36	518	2014	2008-2009	cultivation	Nyamadzawo	Africa	Zimbabwe	Harare	-17.7	31	750	18.6	Haplic lixisol	Loamy Sand	83	13	4	0.6	0.08	5.4		1.7		Fallowed cropl&	Maize	Annual crops	1	n	y	n		Manure	Organic	none	band surf	Broadcast	2	120		106	0.112	3	60	0.27		-0.05	-0.0416667	1.02
38	389	2003	2001-2002	cultivation	Passianoto et al.	Central & South America	Brazil	Rondonia	-10.5	-62.5	2200	25.5	Ultisols	N/A						6.01		1.46		Pasture	Brachiaria brizantha	Annual crops	1	n	n			Control	Control	none	-		0	0	10-3	180				0.07
38	389	2003	2001-2002	cultivation	Passianoto et al.	Central & South America	Brazil	Rondonia	-10.5	-62.5	2200	25.5	Ultisols	N/A						5.84		1.45		Pasture	Rice	Rice	1	y	n			AS	Ammonium	none	b	Broadcast	2	33	10-3	180				1.62		1.55	4.69697
38	389	2003	2001-2002	cultivation	Passianoto et al.	Central & South America	Brazil	Rondonia	-10.5	-62.5	2200	25.5	Ultisols	N/A						5.94		1.46		Pasture	Brachiaria brizantha	Annual crops	1	n	y			AS	Ammonium	none	b	Broadcast	1	42	10-3	180				2.23		2.16	5.14286
39	462	2002	1999-2000	cultivation	Pathak et al.	Asia	India	New Delhi	28.6667	77.2	750	20.85	Typic Ustochrept	Loam	46	33	21	0.45	0.03	8.1	7.3	1.38			Flooded Rice	Rice	1			y		Control	Control	none	-		0	0	7-10	90	0.15	3	120	0.323	0.013			3.9
39	462	2002	1999-2000	cultivation	Pathak et al.	Asia	India	New Delhi	28.6667	77.2	750	20.85	Typic Ustochrept	Loam	46	33	21	0.45	0.03	8.1	7.3	1.38			Flooded Rice	Rice	1			y		Urea+FYM	Mix N Mineral & Organic	none	broadc	Broadcast	3	120	7-10	90	0.15	3	120	0.593	0.024	0.27	0.225	6.1
39	462	2002	1999-2000	cultivation	Pathak et al.	Asia	India	New Delhi	28.6667	77.2	750	20.85	Typic Ustochrept	Loam	46	33	21	0.45	0.03	8.1	7.3	1.38			Flooded Rice	Rice	1			y		Urea	Urea	none	broadc	Broadcast	3	120	7-10	90	0.15	3	120	0.735	0.068	0.412	0.343333	6.8
39	462	2002	1999-2000	cultivation	Pathak et al.	Asia	India	New Delhi	28.6667	77.2	750	20.85	Typic Ustochrept	Loam	46	33	21	0.45	0.03	8.1	7.3	1.38			Flooded Rice	Rice	1			y		Urea+DCD	Urea	Nitrification inhibitor	broadc	Broadcast	3	120	7-10	90	0.15	3	120	0.483	0.041	0.16	0.133333	6.8
39	463	2002	1999-2000	cultivation	Pathak et al.	Asia	India	New Delhi	28.6667	77.2	750	20.85	Typic Ustochrept	Loam	46	33	21	0.45	0.03	8.1	7.3	1.38			Irrigated Rice	Rice	1			y		Control	Control	none	-		0	0	7-10	90	0.15	3	120	0.307	0.012			3.3
39	463	2002	1999-2000	cultivation	Pathak et al.	Asia	India	New Delhi	28.6667	77.2	750	20.85	Typic Ustochrept	Loam	46	33	21	0.45	0.03	8.1	7.3	1.38			Irrigated Rice	Rice	1			y		Urea+FYM	Mix N Mineral & Organic	none	broadc	Broadcast	3	120	7-10	90	0.15	3	120	0.714	0.714	0.407	0.339167	5
39	463	2002	1999-2000	cultivation	Pathak et al.	Asia	India	New Delhi	28.6667	77.2	750	20.85	Typic Ustochrept	Loam	46	33	21	0.45	0.03	8.1	7.3	1.38			Irrigated Rice	Rice	1			y		Urea+DCD	Urea	Nitrification inhibitor	broadc	Broadcast	3	120	7-10	90	0.15	3	120	0.54	0.54	0.233	0.194167	4.8
39	463	2002	1999-2000	cultivation	Pathak et al.	Asia	India	New Delhi	28.6667	77.2	750	20.85	Typic Ustochrept	Loam	46	33	21	0.45	0.03	8.1	7.3	1.38			Irrigated Rice	Rice	1			y		Urea	Urea	none	broadc	Broadcast	3	120	7-10	90	0.15	3	120	0.929	0.076	0.622	0.518333	4.6
39	464	2002	1999-2000	cultivation	Pathak et al.	Asia	India	New Delhi	28.6667	77.2	750	20.85	Typic Ustochrept	Loam	46	33	21	0.45	0.03	8.1	7.3	1.38		Rice	Wheat	Annual crops	1			y		Control	Control	none	-		0	0	11-3	120	0.15	3	120	0.37	0.026			3.5
39	464	2002	1999-2000	cultivation	Pathak et al.	Asia	India	New Delhi	28.6667	77.2	750	20.85	Typic Ustochrept	Loam	46	33	21	0.45	0.03	8.1	7.3	1.38		Rice	Wheat	Annual crops	1			y		Urea	Urea	none	incorp+broadc	Broadcast	4	120	11-3	120	0.15	3	120	0.796	0.034	0.426	0.355	5.3
39	464	2002	1999-2000	cultivation	Pathak et al.	Asia	India	New Delhi	28.6667	77.2	750	20.85	Typic Ustochrept	Loam	46	33	21	0.45	0.03	8.1	7.3	1.38		Rice	Wheat	Annual crops	1			y		Urea+DCD	Urea	Nitrification inhibitor	broadc	Broadcast	4	120	11-3	120	0.15	3	120	0.619	0.019	0.249	0.2075	5.3
39	464	2002	1999-2000	cultivation	Pathak et al.	Asia	India	New Delhi	28.6667	77.2	750	20.85	Typic Ustochrept	Loam	46	33	21	0.45	0.03	8.1	7.3	1.38		Rice	Wheat	Annual crops	1			y		Urea	Urea	none	broadc	Broadcast	4	120	11-3	120	0.15	3	120	0.766	0.036	0.396	0.33	5.2
39	465	2002	1999-2000	cultivation	Pathak et al.	Asia	India	New Delhi	28.6667	77.2	750	20.85	Typic Ustochrept	Loam	46	33	21	0.45	0.03	8.1	7.3	1.38		Rice	Wheat	Annual crops	1			y		Control	Control	none	-		0	0	11-3	120	0.15	3	120	0.308	0.043			3.4
39	465	2002	1999-2000	cultivation	Pathak et al.	Asia	India	New Delhi	28.6667	77.2	750	20.85	Typic Ustochrept	Loam	46	33	21	0.45	0.03	8.1	7.3	1.38		Rice	Wheat	Annual crops	1			y		Urea	Urea	none	incorp+broadc	Broadcast	4	120	11-3	120	0.15	3	120	0.725	0.041	0.417	0.3475	5.3
39	465	2002	1999-2000	cultivation	Pathak et al.	Asia	India	New Delhi	28.6667	77.2	750	20.85	Typic Ustochrept	Loam	46	33	21	0.45	0.03	8.1	7.3	1.38		Rice	Wheat	Annual crops	1			y		Urea+DCD	Urea	Nitrification inhibitor	broadc	Broadcast	4	120	11-3	120	0.15	3	120	0.55	0.027	0.242	0.201667	5.1
39	465	2002	1999-2000	cultivation	Pathak et al.	Asia	India	New Delhi	28.6667	77.2	750	20.85	Typic Ustochrept	Loam	46	33	21	0.45	0.03	8.1	7.3	1.38		Rice	Wheat	Annual crops	1			y		Urea	Urea	none	broadc	Broadcast	4	120	11-3	120	0.15	3	120	0.711	0.011	0.403	0.335833	5
40	471	2012	2010	cultivation	Ramu et al.	Asia	India	Patancheru	17.8833	78.45	800	27.1683	Alfisols	Sandy Clay Loam	71.6	7.1	21.3	0.5	0.0755	7.8					Sorghum	Annual crops	1		n	y	n	Control ridge	Control	none	-		0	0	6-10	140	0.0314159	3	30	0.15	0.05
40	471	2012	2010	cultivation	Ramu et al.	Asia	India	Patancheru	17.8833	78.45	800	27.1683	Alfisols	Sandy Clay Loam	71.6	7.1	21.3	0.5	0.0755	7.8					Sorghum	Annual crops	1		n	y	n	Urea ridge	Urea	none	band ssurf	Subsurface banding	3	90	6-10	140	0.0314159	3	30	1.81	0.75	1.66	1.84444
40	472	2012	2010	cultivation	Ramu et al.	Asia	India	Patancheru	17.8833	78.45	800	27.1683	Alfisols	Sandy Clay Loam	71.6	7.1	21.3	0.5	0.0755	7.8					Sorghum	Annual crops	1		n	y	n	Control furrow	Control	none	-		0	0	6-10	140	0.0314159	3	30	0.11	0.05
40	472	2012	2010	cultivation	Ramu et al.	Asia	India	Patancheru	17.8833	78.45	800	27.1683	Alfisols	Sandy Clay Loam	71.6	7.1	21.3	0.5	0.0755	7.8					Sorghum	Annual crops	1		n	y	n	Urea furrow	Urea	none	band ssurf	Subsurface banding	3	90	6-10	140	0.0314159	3	30	0.16	0.02	0.05	0.0555556
40	473	2012	2010	cultivation	Ramu et al.	Asia	India	Patancheru	17.8833	78.45	800	27.1683	Vertisols	Clay	26.4	22.1	51.5	0.57	0.056	8.3					Sorghum	Annual crops	1		n	y	n	Control ridge	Control	none	-		0	0	6-10	140	0.0314159	3	30	0.09	0.02
40	473	2012	2010	cultivation	Ramu et al.	Asia	India	Patancheru	17.8833	78.45	800	27.1683	Vertisols	Clay	26.4	22.1	51.5	0.57	0.056	8.3					Sorghum	Annual crops	1		n	y	n	Urea ridge	Urea	none	band ssurf	Subsurface banding	3	90	6-10	140	0.0314159	3	30	0.7	0.23	0.61	0.677778
40	474	2012	2010	cultivation	Ramu et al.	Asia	India	Patancheru	17.8833	78.45	800	27.1683	Vertisols	Clay	26.4	22.1	51.5	0.57	0.056	8.3					Sorghum	Annual crops	1		n	y	n	Control furrow	Control	none	-		0	0	6-10	140	0.0314159	3	30	0.075	0.06
40	474	2012	2010	cultivation	Ramu et al.	Asia	India	Patancheru	17.8833	78.45	800	27.1683	Vertisols	Clay	26.4	22.1	51.5	0.57	0.056	8.3					Sorghum	Annual crops	1		n	y	n	Urea furrow	Urea	none	band ssurf	Subsurface banding	3	90	6-10	140	0.0314159	3	30	0.1	0.03	0.025	0.0277778
41	519	2014	2010-2012	cultivation	Sakata et al.	Asia	Indonesia	Tunggal	-0.536389	102.294	1387	27.033	Ultisols	Sandy Clay Loam	62	5	33	2.34	0.217	4.67		1.1		Oil palm	Oil palm	Perennial crops	1	n	y			Control	Control	none	-		0	0	3-6	395	0.0339795	3	20	2.14	0.64
41	519	2014	2010-2012	cultivation	Sakata et al.	Asia	Indonesia	Tunggal	-0.536389	102.294	1387	27.033	Ultisols	Sandy Clay Loam	62	5	33	2.34	0.217	4.67		1.1		Oil palm	Oil palm	Perennial crops	1	n	n			Control	Control	none	-		0	0	3-6	395	0.0339795	3	20	0.59	0.11
41	519	2014	2010-2012	cultivation	Sakata et al.	Asia	Indonesia	Tunggal	-0.536389	102.294	1387	27.033	Ultisols	Sandy Clay Loam	62	5	33	2.34	0.217	4.67		1.1		Oil palm	Oil palm	Perennial crops	1	n	n			coated NPK+Muriate of Potash+Urea	Mineral N mix	none	subsurf plac	Subsurface banding	4	184	3-6	395	0.0339795	3	20	4.09	0.84	3.5	1.90217
41	519	2014	2010-2012	cultivation	Sakata et al.	Asia	Indonesia	Tunggal	-0.536389	102.294	1387	27.033	Ultisols	Sandy Clay Loam	62	5	33	2.34	0.217	4.67		1.1		Oil palm	Oil palm	Perennial crops	1	n	n			NPK+Muriate of Potash+Urea	Mineral N mix	none	surf plac	Broadcast	4	448	3-6	395	0.0339795	3	20	1.99	2.16	-0.2	0.3125
41	520	2014	2010-2012	cultivation	Sakata et al.	Asia	Malaysia	Simunjan	1.31611	110.863	4095	26.8288	Ultisols	Sand	97	0.03	2.97	1.85	0.17	4.77		1.5		Oil palm	Oil palm	Perennial crops	1	n	n			Control	Control	none	-		0	0	12-2	450	0.0339795	3	20	0.25	0.14
41	520	2014	2010-2012	cultivation	Sakata et al.	Asia	Malaysia	Simunjan	1.31611	110.863	4095	26.8288	Ultisols	Sand	97	0.03	2.97	1.85	0.17	4.77		1.5		Oil palm	Oil palm	Perennial crops	1	n	y			Control	Control	none	-		0	0	12-2	450	0.0339795	3	20	0.11	0.08
41	520	2014	2010-2012	cultivation	Sakata et al.	Asia	Malaysia	Simunjan	1.31611	110.863	4095	26.8288	Ultisols	Sand	97	0.03	2.97	1.85	0.17	4.77		1.5		Oil palm	Oil palm	Perennial crops	1	n	n			coated NPK+Muriate of Potash+Urea	Mineral N mix	none	subsurf plac	Subsurface banding	4	184	12-2	450	0.0339795	3	20	0.18	0.18	-0.07	-0.0380435
41	520	2014	2010-2012	cultivation	Sakata et al.	Asia	Malaysia	Simunjan	1.31611	110.863	4095	26.8288	Ultisols	Sand	97	0.03	2.97	1.85	0.17	4.77		1.5		Oil palm	Oil palm	Perennial crops	1	n	n			NPK+Muriate of Potash+Urea	Mineral N mix	none	surf plac	Broadcast	5	448	12-2	450	0.0339795	3	20	0.42	0.3	0.3	0.0379464
41	521	2014	2010-2012	cultivation	Sakata et al.	Asia	Malaysia	Tatau	3.20667	112.764	2225	27.1485	Histosols	N/A				46.7	1.72	3.34		0.2		Oil palm	Oil palm	Perennial crops	1	n	y			Control	Control	none	-		0	0	12-2	450	0.0339795	3	20	22.5	18.9
41	521	2014	2010-2012	cultivation	Sakata et al.	Asia	Malaysia	Tatau	3.20667	112.764	2225	27.1485	Histosols	N/A				46.7	1.72	3.34		0.2		Oil palm	Oil palm	Perennial crops	1	n	n			Control	Control	none	-		0	0	12-2	450	0.0339795	3	20	11.1	7.02
41	521	2014	2010-2012	cultivation	Sakata et al.	Asia	Malaysia	Tatau	3.20667	112.764	2225	27.1485	Histosols	N/A				46.7	1.72	3.34		0.2		Oil palm	Oil palm	Perennial crops	1	n	n			coated NPK+Muriate of Potash+Urea	Mineral N mix	none	subsurf plac	Subsurface banding	3	184	12-2	450	0.0339795	3	20	24.2	6.58	13.1	7.11957
41	521	2014	2010-2012	cultivation	Sakata et al.	Asia	Malaysia	Tatau	3.20667	112.764	2225	27.1485	Histosols	N/A				46.7	1.72	3.34		0.2		Oil palm	Oil palm	Perennial crops	1	n	n			NPK+Muriate of Potash+Urea	Mineral N mix	none	surf plac	Broadcast	2	448	12-2	450	0.0339795	3	20	42.7	24.6	20.2	4.5
42	436	2013	2009	cultivation	Signor et al.	Central & South America	Brazil	Piracicaba	-22.7167	-47.6333	1270	21.5		Clay	43.75	4.05	52.2	1.48		4.9				Sugarcane	Sugarcane	Perennial crops	1	y				Control	Control	none	-		0	0	10-12	50	0.0615752	3	30	0.93	0.46
42	436	2013	2009	cultivation	Signor et al.	Central & South America	Brazil	Piracicaba	-22.7167	-47.6333	1270	21.5		Clay	43.75	4.05	52.2	1.48		4.9				Sugarcane	Sugarcane	Perennial crops	1	y				AN	Ammoniumnitrate	none	surface at approx. 10 cm from sugarcane ratoon	Broadcast	1	60	10-12	50	0.0615752	3	30	1.41	0.39	0.48	0.8
42	436	2013	2009	cultivation	Signor et al.	Central & South America	Brazil	Piracicaba	-22.7167	-47.6333	1270	21.5		Clay	43.75	4.05	52.2	1.48		4.9				Sugarcane	Sugarcane	Perennial crops	1	y				Urea	Urea	none	surface at approx. 10 cm from sugarcane ratoon	Broadcast	1	60	10-12	50	0.0615752	3	30	2.6375	1.04	1.7075	2.84583
42	436	2013	2009	cultivation	Signor et al.	Central & South America	Brazil	Piracicaba	-22.7167	-47.6333	1270	21.5		Clay	43.75	4.05	52.2	1.48		4.9				Sugarcane	Sugarcane	Perennial crops	1	y				AN	Ammoniumnitrate	none	surface at approx. 10 cm from sugarcane ratoon	Broadcast	1	90	10-12	50	0.0615752	3	30	2.13	0.32	1.2	1.33333
42	436	2013	2009	cultivation	Signor et al.	Central & South America	Brazil	Piracicaba	-22.7167	-47.6333	1270	21.5		Clay	43.75	4.05	52.2	1.48		4.9				Sugarcane	Sugarcane	Perennial crops	1	y				Urea	Urea	none	surface at approx. 10 cm from sugarcane ratoon	Broadcast	1	90	10-12	50	0.0615752	3	30	4.16	1.16	3.23	3.58889
42	436	2013	2009	cultivation	Signor et al.	Central & South America	Brazil	Piracicaba	-22.7167	-47.6333	1270	21.5		Clay	43.75	4.05	52.2	1.48		4.9				Sugarcane	Sugarcane	Perennial crops	1	y				AN	Ammoniumnitrate	none	surface at approx. 10 cm from sugarcane ratoon	Broadcast	1	120	10-12	50	0.0615752	3	30	8.38	2.49	7.45	6.20833
42	436	2013	2009	cultivation	Signor et al.	Central & South America	Brazil	Piracicaba	-22.7167	-47.6333	1270	21.5		Clay	43.75	4.05	52.2	1.48		4.9				Sugarcane	Sugarcane	Perennial crops	1	y				Urea	Urea	none	surface at approx. 10 cm from sugarcane ratoon	Broadcast	1	120	10-12	50	0.0615752	3	30	8.94	1.85	8.01	6.675
42	436	2013	2009	cultivation	Signor et al.	Central & South America	Brazil	Piracicaba	-22.7167	-47.6333	1270	21.5		Clay	43.75	4.05	52.2	1.48		4.9				Sugarcane	Sugarcane	Perennial crops	1	y				AN	Ammoniumnitrate	none	surface at approx. 10 cm from sugarcane ratoon	Broadcast	1	180	10-12	50	0.0615752	3	30	24.22	5.28	23.29	12.9389
42	436	2013	2009	cultivation	Signor et al.	Central & South America	Brazil	Piracicaba	-22.7167	-47.6333	1270	21.5		Clay	43.75	4.05	52.2	1.48		4.9				Sugarcane	Sugarcane	Perennial crops	1	y				Urea	Urea	none	surface at approx. 10 cm from sugarcane ratoon	Broadcast	1	180	10-12	50	0.0615752	3	30	8.69	1.63	7.76	4.31111
42	437	2013	2010	cultivation	Signor et al.	Central & South America	Brazil	Goianésia	-15.3167	-49.1167	2473	23.5		Clay	19.05	24.65	56.3	2.29		5.35				Sugarcane	Sugarcane	Perennial crops	1	n				Control	Control	none	-		0	0	1-2	16	0.0615752	3	30	-0.06	0.05
42	437	2013	2010	cultivation	Signor et al.	Central & South America	Brazil	Goianésia	-15.3167	-49.1167	2473	23.5		Clay	19.05	24.65	56.3	2.29		5.35				Sugarcane	Sugarcane	Perennial crops	1	n				AN	Ammoniumnitrate	none	surface at approx. 10 cm from sugarcane ratoon	Broadcast	1	60	1-2	16	0.0615752	3	30	0.68	0.15	0.74	1.23333
42	437	2013	2010	cultivation	Signor et al.	Central & South America	Brazil	Goianésia	-15.3167	-49.1167	2473	23.5		Clay	19.05	24.65	56.3	2.29		5.35				Sugarcane	Sugarcane	Perennial crops	1	n				Urea	Urea	none	surface at approx. 10 cm from sugarcane ratoon	Broadcast	1	60	1-2	16	0.0615752	3	30	0.6	0.12	0.66	1.1
42	437	2013	2010	cultivation	Signor et al.	Central & South America	Brazil	Goianésia	-15.3167	-49.1167	2473	23.5		Clay	19.05	24.65	56.3	2.29		5.35				Sugarcane	Sugarcane	Perennial crops	1	n				AN	Ammoniumnitrate	none	surface at approx. 10 cm from sugarcane ratoon	Broadcast	1	120	1-2	16	0.0615752	3	30	1.78	0.08	1.84	1.53333
42	437	2013	2010	cultivation	Signor et al.	Central & South America	Brazil	Goianésia	-15.3167	-49.1167	2473	23.5		Clay	19.05	24.65	56.3	2.29		5.35				Sugarcane	Sugarcane	Perennial crops	1	n				Urea	Urea	none	surface at approx. 10 cm from sugarcane ratoon	Broadcast	1	120	1-2	16	0.0615752	3	30	0.7	0.13	0.76	0.633333
42	437	2013	2010	cultivation	Signor et al.	Central & South America	Brazil	Goianésia	-15.3167	-49.1167	2473	23.5		Clay	19.05	24.65	56.3	2.29		5.35				Sugarcane	Sugarcane	Perennial crops	1	n				AN	Ammoniumnitrate	none	surface at approx. 10 cm from sugarcane ratoon	Broadcast	1	180	1-2	16	0.0615752	3	30	2.14	0.22	2.2	1.22222
42	437	2013	2010	cultivation	Signor et al.	Central & South America	Brazil	Goianésia	-15.3167	-49.1167	2473	23.5		Clay	19.05	24.65	56.3	2.29		5.35				Sugarcane	Sugarcane	Perennial crops	1	n				Urea	Urea	none	surface at approx. 10 cm from sugarcane ratoon	Broadcast	1	180	1-2	16	0.0615752	3	30	0.5	0.15	0.56	0.311111
43	511	2015	2011-2012	cultivation	Soares et al.	Central & South America	Brazil	Campinas	-22.8708	-47.0825	1447.98	21.5735	Red Latosol	Clay	41.5	17.5	41			5.6	55.9			Sugarcane	Sugarcane	Perennial crops	1	n	n	n	y	Control	Control	none	-		0	0	4-11	217	0.0706858	3	30	1.098
43	511	2015	2011-2012	cultivation	Soares et al.	Central & South America	Brazil	Campinas	-22.8708	-47.0825	1447.98	21.5735	Red Latosol	Clay	41.5	17.5	41			5.6	55.9			Sugarcane	Sugarcane	Perennial crops	1	n	n	n	y	PSCU (polymer and sulfur coated Urea)	Urea	Other additives	incorp	Incorporated	1	120	4-11	217	0.0706858	3	30	2.213		1.115	0.929167
43	511	2015	2011-2012	cultivation	Soares et al.	Central & South America	Brazil	Campinas	-22.8708	-47.0825	1447.98	21.5735	Red Latosol	Clay	41.5	17.5	41			5.6	55.9			Sugarcane	Sugarcane	Perennial crops	1	n	n	n	y	Urea	Urea	none	incorp	Incorporated	1	120	4-11	217	0.0706858	3	30	1.924		0.826	0.688333
43	511	2015	2011-2012	cultivation	Soares et al.	Central & South America	Brazil	Campinas	-22.8708	-47.0825	1447.98	21.5735	Red Latosol	Clay	41.5	17.5	41			5.6	55.9			Sugarcane	Sugarcane	Perennial crops	1	n	n	n	y	Urea+DCD	Urea	Nitrification inhibitor	incorp	Incorporated	1	120	4-11	217	0.0706858	3	30	1.142		0.044	0.0366667
43	511	2015	2011-2012	cultivation	Soares et al.	Central & South America	Brazil	Campinas	-22.8708	-47.0825	1447.98	21.5735	Red Latosol	Clay	41.5	17.5	41			5.6	55.9			Sugarcane	Sugarcane	Perennial crops	1	n	n	n	y	Urea+DMPP-R	Urea	Nitrification inhibitor	incorp	Incorporated	1	120	4-11	217	0.0706858	3	30	1.112		0.014	0.0116667
43	707	2015	2012-2013	cultivation	Soares et al.	Central & South America	Brazil	Campinas	-22.8708	-47.0825	1447.98	21.5735	Red Latosol	Clay	41.5	17.5	41			5.6	55.9			Sugarcane	Sugarcane	Perennial crops	1	n	n	n	y	Control	Control	none	-		0	0	11-11	382	0.0706858	3	30	0.587
43	707	2015	2012-2013	cultivation	Soares et al.	Central & South America	Brazil	Campinas	-22.8708	-47.0825	1447.98	21.5735	Red Latosol	Clay	41.5	17.5	41			5.6	55.9			Sugarcane	Sugarcane	Perennial crops	1	n	n	n	y	PSCU (polymer and sulfur coated Urea)	Urea	Other additives	incorp	Incorporated	1	120	11-11	382	0.0706858	3	30	1.901		1.314	1.095
43	707	2015	2012-2013	cultivation	Soares et al.	Central & South America	Brazil	Campinas	-22.8708	-47.0825	1447.98	21.5735	Red Latosol	Clay	41.5	17.5	41			5.6	55.9			Sugarcane	Sugarcane	Perennial crops	1	n	n	n	y	Urea	Urea	none	incorp	Incorporated	1	120	11-11	382	0.0706858	3	30	1.484		0.897	0.7475
43	707	2015	2012-2013	cultivation	Soares et al.	Central & South America	Brazil	Campinas	-22.8708	-47.0825	1447.98	21.5735	Red Latosol	Clay	41.5	17.5	41			5.6	55.9			Sugarcane	Sugarcane	Perennial crops	1	n	n	n	y	Urea+DCD	Urea	Nitrification inhibitor	incorp	Incorporated	1	120	11-11	382	0.0706858	3	30	0.759		0.172	0.143333
43	707	2015	2012-2013	cultivation	Soares et al.	Central & South America	Brazil	Campinas	-22.8708	-47.0825	1447.98	21.5735	Red Latosol	Clay	41.5	17.5	41			5.6	55.9			Sugarcane	Sugarcane	Perennial crops	1	n	n	n	y	Urea+DMPP-R	Urea	Nitrification inhibitor	incorp	Incorporated	1	120	11-11	382	0.0706858	3	30	0.584		-0.003	-0.0025
44	510	2015	2011	cultivation	Weller et al.	Asia	Philippines	Los Banos	14.1625	121.26	2006	27.1	Andaqueptic Haplaquoll	Clay	13	32.8	54.2	1.8		6.1		1	p	Flooded Rice	Flooded Rice	Rice	1	y	n	y		Control	Control	none	-		0	0	2-6	114	1			0.42	0.05
44	510	2015	2011	cultivation	Weller et al.	Asia	Philippines	Los Banos	14.1625	121.26	2006	27.1	Andaqueptic Haplaquoll	Clay	13	32.8	54.2	1.8		6.1		1	p	Flooded Rice	Flooded Rice	Rice	1	y	n	y		Urea	Urea	none	band surf	Broadcast	3	130	2-6	114	1			0.99	0.09	0.57	0.438462
44	510	2015	2011	cultivation	Weller et al.	Asia	Philippines	Los Banos	14.1625	121.26	2006	27.1	Andaqueptic Haplaquoll	Clay	13	32.8	54.2	1.8		6.1		1	p	Flooded Rice	Flooded Rice	Rice	1	y	n	y		Urea	Urea	none	band surf	Broadcast	3	180	2-6	114	1			1.61	0.17	1.19	0.661111
44	705	2015	2011	cultivation	Weller et al.	Asia	Philippines	Los Banos	14.1625	121.26	2006	27.1	Andaqueptic Haplaquoll	Clay	13	32.8	54.2	1.8		6.1		1	p	Flooded Rice	Aerobic Rice	Annual crops	1	y	n	y		Control	Control	none	-		0	0	2-6	109	0.25			0.66	0.09
44	705	2015	2011	cultivation	Weller et al.	Asia	Philippines	Los Banos	14.1625	121.26	2006	27.1	Andaqueptic Haplaquoll	Clay	13	32.8	54.2	1.8		6.1		1	p	Flooded Rice	Aerobic Rice	Annual crops	1	y	n	y		Urea	Urea	none	broadc	Broadcast	3	130	2-6	109	0.25			1.51	0.31	0.85	0.653846
44	705	2015	2011	cultivation	Weller et al.	Asia	Philippines	Los Banos	14.1625	121.26	2006	27.1	Andaqueptic Haplaquoll	Clay	13	32.8	54.2	1.8		6.1		1	p	Flooded Rice	Aerobic Rice	Annual crops	1	y	n	y		Urea	Urea	none	broadc	Broadcast	3	180	2-6	109	0.25			2.27	0.28	1.61	0.894444
44	706	2015	2011	cultivation	Weller et al.	Asia	Philippines	Los Banos	14.1625	121.26	2006	27.1	Andaqueptic Haplaquoll	Clay	13	32.8	54.2	1.8		6.1		1	w	Maize	Maize	Annual crops	1	y	n	y		Control	Control	none	-		0	0	2-6	111	0.25			0.63	0.06
44	706	2015	2011	cultivation	Weller et al.	Asia	Philippines	Los Banos	14.1625	121.26	2006	27.1	Andaqueptic Haplaquoll	Clay	13	32.8	54.2	1.8		6.1		1	w	Maize	Maize	Annual crops	1	y	n	y		Urea	Urea	none	broadc	Broadcast	3	130	2-6	111	0.25			3.95	0.27	3.32	2.55385
44	706	2015	2011	cultivation	Weller et al.	Asia	Philippines	Los Banos	14.1625	121.26	2006	27.1	Andaqueptic Haplaquoll	Clay	13	32.8	54.2	1.8		6.1		1	w	Maize	Maize	Annual crops	1	y	n	y		Urea	Urea	none	broadc	Broadcast	3	190	2-6	111	0.25			3.22	0.49	2.59	1.36316
45	400	2010	2007	cultivation	Zanatta et al.	Central & South America	Brazil	Porto Alegre	-30.0667	-51.1333	1299	19.4	Gleysol	Loam	31			2.065		4.95		1.41		Maize-ryGrass	Maize	Annual crops	1	y	n			Control	Control	none	-		0	0	10	15	0.0490874	4	45	0.01	0.01
45	400	2010	2007	cultivation	Zanatta et al.	Central & South America	Brazil	Porto Alegre	-30.0667	-51.1333	1299	19.4	Gleysol	Loam	31			2.065		4.95		1.41		Maize-ryGrass	Maize	Annual crops	1	y	n			AN	Ammoniumnitrate	none	band surf	Broadcast	1	150	10	15	0.0490874	4	45	3.7	0.68	3.69	2.46
45	400	2010	2007	cultivation	Zanatta et al.	Central & South America	Brazil	Porto Alegre	-30.0667	-51.1333	1299	19.4	Gleysol	Loam	31			2.065		4.95		1.41		Maize-ryGrass	Maize	Annual crops	1	y	n			AS	Ammonium	none	band surf	Broadcast	1	150	10	15	0.0490874	4	45	0.68	0.18	0.67	0.446667
45	400	2010	2007	cultivation	Zanatta et al.	Central & South America	Brazil	Porto Alegre	-30.0667	-51.1333	1299	19.4	Gleysol	Loam	31			2.065		4.95		1.41		Maize-ryGrass	Maize	Annual crops	1	y	n			UAN	Mineral N mix	none	band surf	Broadcast	1	150	10	15	0.0490874	4	45	1.04	0.03	1.03	0.686667
45	400	2010	2007	cultivation	Zanatta et al.	Central & South America	Brazil	Porto Alegre	-30.0667	-51.1333	1299	19.4	Gleysol	Loam	31			2.065		4.95		1.41		Maize-ryGrass	Maize	Annual crops	1	y	n			CN	Nitrate	none	band surf	Broadcast	1	150	10	15	0.0490874	4	45	1.54	0.68	1.53	1.02
45	400	2010	2007	cultivation	Zanatta et al.	Central & South America	Brazil	Porto Alegre	-30.0667	-51.1333	1299	19.4	Gleysol	Loam	31			2.065		4.95		1.41		Maize-ryGrass	Maize	Annual crops	1	y	n			Urea	Urea	none	band surf	Broadcast	1	150	10	15	0.0490874	4	45	0.48	0.21	0.47	0.313333
45	400	2010	2007	cultivation	Zanatta et al.	Central & South America	Brazil	Porto Alegre	-30.0667	-51.1333	1299	19.4	Gleysol	Loam	31			2.065		4.95		1.41		Maize-ryGrass	Maize	Annual crops	1	y	n			Urea+UI	Urea	Other additives	band surf	Broadcast	1	150	10	15	0.0490874	4	45	0.33	0.23	0.32	0.213333
45	400	2010	2007	cultivation	Zanatta et al.	Central & South America	Brazil	Porto Alegre	-30.0667	-51.1333	1299	19.4	Gleysol	Loam	31			2.065		4.95		1.41		Maize-ryGrass	Maize	Annual crops	1	y	n			Controlled-released N	Urea	Other additives	band surf	Broadcast	1	150	10	15	0.0490874	4	45	0.2	0.24	0.19	0.126667
45	485	2010	2007	cultivation	Zanatta et al.	Central & South America	Brazil	Porto Alegre	-30.0667	-51.1333	1299	19.4	Gleysol	Loam	31		26	2.065		4.95		1.41		Corn-ryeGrass	Corn	Annual crops	1	y	n			Control	Control	none	-		0	0	10	15	0.0490874	4	45	0.01	0.01
45	485	2010	2007	cultivation	Zanatta et al.	Central & South America	Brazil	Porto Alegre	-30.0667	-51.1333	1299	19.4	Gleysol	Loam	31		26	2.065		4.95		1.41		Corn-ryeGrass	Corn	Annual crops	1	y	n			AN	Ammoniumnitrate	none	band surf	Broadcast	1	150	10	15	0.0490874	4	45	3.7	0.68	3.69	2.46
45	485	2010	2007	cultivation	Zanatta et al.	Central & South America	Brazil	Porto Alegre	-30.0667	-51.1333	1299	19.4	Gleysol	Loam	31		26	2.065		4.95		1.41		Corn-ryeGrass	Corn	Annual crops	1	y	n			AS	Ammonium	none	band surf	Broadcast	1	150	10	15	0.0490874	4	45	0.68	0.18	0.67	0.446667
45	485	2010	2007	cultivation	Zanatta et al.	Central & South America	Brazil	Porto Alegre	-30.0667	-51.1333	1299	19.4	Gleysol	Loam	31		26	2.065		4.95		1.41		Corn-ryeGrass	Corn	Annual crops	1	y	n			mix Urea/AN	Mineral N mix	none	band surf	Broadcast	1	150	10	15	0.0490874	4	45	1.04	0.24	1.03	0.686667
45	485	2010	2007	cultivation	Zanatta et al.	Central & South America	Brazil	Porto Alegre	-30.0667	-51.1333	1299	19.4	Gleysol	Loam	31		26	2.065		4.95		1.41		Corn-ryeGrass	Corn	Annual crops	1	y	n			CN	Nitrate	none	band surf	Broadcast	1	150	10	15	0.0490874	4	45	1.54	0.68	1.53	1.02
45	485	2010	2007	cultivation	Zanatta et al.	Central & South America	Brazil	Porto Alegre	-30.0667	-51.1333	1299	19.4	Gleysol	Loam	31		26	2.065		4.95		1.41		Corn-ryeGrass	Corn	Annual crops	1	y	n			Urea	Urea	none	band surf	Broadcast	1	150	10	15	0.0490874	4	45	0.48	0.21	0.47	0.313333
45	485	2010	2007	cultivation	Zanatta et al.	Central & South America	Brazil	Porto Alegre	-30.0667	-51.1333	1299	19.4	Gleysol	Loam	31		26	2.065		4.95		1.41		Corn-ryeGrass	Corn	Annual crops	1	y	n			Urea+UI	Urea	Other additives	band surf	Broadcast	1	150	10	15	0.0490874	4	45	0.33	0.23	0.32	0.213333
45	485	2010	2007	cultivation	Zanatta et al.	Central & South America	Brazil	Porto Alegre	-30.0667	-51.1333	1299	19.4	Gleysol	Loam	31		26	2.065		4.95		1.41		Corn-ryeGrass	Corn	Annual crops	1	y	n			Controlled-released N (Urea)	Urea	Other additives	band surf	Broadcast	1	150	10	15	0.0490874	4	45	0.2	0.03	0.19	0.126667
46	529	2011	2007-2008	cultivation	Zhai et al.	Asia	China	Hunan	26.76	111.87	1454	18.6334		Sandy Clay Loam	60.47	17.23	22.3	0.754	0.074	5.56		1.26			Wheat	Annual crops	1	n	y	n	n	Control	Control	none	-		0	0	11-5	191	0.12	4	30	0.0647934	0.0114545			0.289	0.551
46	529	2011	2007-2008	cultivation	Zhai et al.	Asia	China	Hunan	26.76	111.87	1454	18.6	Ferralic Cambisol	Sandy Clay Loam	60.47	17.23	22.3	0.815	0.066	4.21		1.26			Wheat	Annual crops	1	n	y	n	n	Urea+K	Urea	none	incorp	Incorporated	1	90	11-5	191	0.12	4	30	0.068843	0.0133636	0.00404959	0.00449954
46	529	2011	2007-2008	cultivation	Zhai et al.	Asia	China	Hunan	26.76	111.87	1454	18.6	Ferralic Cambisol	Sandy Clay Loam	60.47	17.23	22.3	0.957	0.1	4.33		1.26			Wheat	Annual crops	1	n	y	n	n	Urea+PK (NPK)	Urea	none	incorp	Incorporated	1	90	11-5	191	0.12	4	30	0.129587	0.00521818	0.0647934	0.0719927	0.382	0.809
46	529	2011	2007-2008	cultivation	Zhai et al.	Asia	China	Hunan	26.76	111.87	1454	18.6	Ferralic Cambisol	Sandy Clay Loam	60.47	17.23	22.3	0.9	0.071	4.4		1.26			Wheat	Annual crops	1	n	y	n	n	Urea+P	Urea	none	incorp	Incorporated	1	90	11-5	191	0.12	4	30	0.129587	0.028	0.0647934	0.0719927	0.277	0.565
46	529	2011	2007-2008	cultivation	Zhai et al.	Asia	China	Hunan	26.76	111.87	1454	18.6334		Sandy Clay Loam	60.47	17.23	22.3	1.45	0.106	5.83		1.26			Wheat	Annual crops	1	n	y	n	n	Urea+Manure	Mix N Mineral & Organic	none	incorp	Incorporated	1	90	11-5	191	0.12	4	30	0.323967	0.133636	0.259174	0.287971	1.51	2.553
46	530	2011	2007	cultivation	Zhai et al.	Asia	China	Hunan	26.76	111.87	1454	18.6	Ferralic Cambisol	N/A				0.754	0.074	5.56		1.26			Maize+fallow	Annual crops	2	n	y	n	n	Control	Control	none	-		0	0	3-11	216	0.12	4	30	0.166033	0.00159091			0.168	1.136
46	530	2011	2007	cultivation	Zhai et al.	Asia	China	Hunan	26.76	111.87	1454	18.6	Ferralic Cambisol	N/A				0.815	0.066	4.21		1.26			Maize+fallow	Annual crops	2	n	y	n	n	Urea+K	Urea	none	incorp	Incorporated	1	210	3-11	216	0.12	4	30	0.247025	0.000356364	0.0809917	0.0385675
46	530	2011	2007	cultivation	Zhai et al.	Asia	China	Hunan	26.76	111.87	1454	18.6	Ferralic Cambisol	N/A				0.957	0.1	4.33		1.26			Maize+fallow	Annual crops	2	n	y	n	n	Urea+PK (NPK)	Urea	none	incorp	Incorporated	1	210	3-11	216	0.12	4	30	0.38876	0.00203636	0.222727	0.106061	0.953	1.175
46	530	2011	2007	cultivation	Zhai et al.	Asia	China	Hunan	26.76	111.87	1454	18.6	Ferralic Cambisol	N/A				0.9	0.071	4.4		1.26			Maize+fallow	Annual crops	2	n	y	n	n	Urea+P	Urea	none	incorp	Incorporated	1	210	3-11	216	0.12	4	30	0.283471	0.00827273	0.117438	0.0559229	0.605	0.874
46	530	2011	2007	cultivation	Zhai et al.	Asia	China	Hunan	26.76	111.87	1454	18.6	Ferralic Cambisol	N/A				1.45	0.106	5.83		1.26			Maize+fallow	Annual crops	2	n	y	n	n	Urea+Manure	Mix N Mineral & Organic	none	incorp	Incorporated	1	210	3-11	216	0.12	4	30	0.894959	0.000521818	0.728926	0.347107	4.445	5.821
47	508	2014	2009	cultivation	Zhang et al.	Asia	China	Qiyang	26.75	111.867	1431	18.6	Red soil	N/A				0.736	0.094	5.9		1.31		Maize/Wheat	Maize	Annual crops	1	n	n	n	n	Control	Control	none	-		0	0	4-7	108	0.12	4	30	0.2132				0.185
47	508	2014	2009	cultivation	Zhang et al.	Asia	China	Qiyang	26.75	111.867	1431	18.6	Red soil	N/A				0.858	0.107	4.2		1.21		Maize/Wheat	Maize	Annual crops	1	y	n	n	n	Urea+P+K+straw	Mix N Mineral & Organic	none	broadc	Broadcast	3	300	4-7	108	0.12	4	30	0.8368		0.6236	0.207867	2.461
47	508	2014	2009	cultivation	Zhang et al.	Asia	China	Qiyang	26.75	111.867	1431	18.6	Red soil	N/A				0.994	0.118	4.5		1.19		Maize/Wheat	Maize	Annual crops	1	n	n	n	n	Urea+PK (NPK)	Urea	none	broadc	Broadcast	3	300	4-7	108	0.12	4	30	0.4815		0.2683	0.0894333	1.351
47	508	2014	2009	cultivation	Zhang et al.	Asia	China	Qiyang	26.75	111.867	1431	18.6	Red soil	N/A				1.411	0.148	6.3		1.26		Maize/Wheat	Maize	Annual crops	1	n	n	n	n	Urea+P+K+Manure	Mix N Mineral & Organic	none	broadc	Broadcast	3	300	4-7	108	0.12	4	30	0.7493		0.5361	0.1787	6.303
47	508	2014	2009	cultivation	Zhang et al.	Asia	China	Qiyang	26.75	111.867	1431	18.6	Red soil	N/A				1.533	0.154	6.8		1.34		Maize/Wheat	Maize	Annual crops	1	n	n	n	n	Manure	Organic	none	broadc	Broadcast	2	300	4-7	108	0.12	4	30	0.6311		0.4179	0.1393	5.853
47	509	2014	2009	cultivation	Zhang et al.	Asia	China	Qiyang	26.75	111.867	1431	18.6	Red soil	N/A				0.736	0.094	5.9		1.31		Maize/Wheat	Maize	Annual crops	1	n	n	n	n	Control	Control	none	-		0	0	4-7	108	0.12	4	30	0.1858				0.185
47	509	2014	2009	cultivation	Zhang et al.	Asia	China	Qiyang	26.75	111.867	1431	18.6	Red soil	N/A				0.858	0.107	4.2		1.21		Maize/Wheat	Maize	Annual crops	1	y	n	n	n	Urea+P+K+straw	Mix N Mineral & Organic	none	broadc	Broadcast	3	300	4-7	108	0.12	4	30	0.5852		0.3994	0.133133	2.461
47	509	2014	2009	cultivation	Zhang et al.	Asia	China	Qiyang	26.75	111.867	1431	18.6	Red soil	N/A				0.994	0.118	4.5		1.19		Maize/Wheat	Maize	Annual crops	1	n	n	n	n	Urea+PK (NPK)	Urea	none	broadc	Broadcast	3	300	4-7	108	0.12	4	30	0.4426		0.2568	0.0856	1.351
47	509	2014	2009	cultivation	Zhang et al.	Asia	China	Qiyang	26.75	111.867	1431	18.6	Red soil	N/A				1.411	0.148	6.3		1.26		Maize/Wheat	Maize	Annual crops	1	n	n	n	n	Urea+P+K+Manure	Mix N Mineral & Organic	none	broadc	Broadcast	3	300	4-7	108	0.12	4	30	0.5814		0.3956	0.131867	6.303
47	509	2014	2009	cultivation	Zhang et al.	Asia	China	Qiyang	26.75	111.867	1431	18.6	Red soil	N/A				1.533	0.154	6.8		1.34		Maize/Wheat	Maize	Annual crops	1	n	n	n	n	Manure	Organic	none	broadc	Broadcast	2	300	4-7	108	0.12	4	30	0.5048		0.319	0.106333	5.853
48	483	2013	2004-2005	cultivation	Zhou et al.	Asia	China	Sichuan	31.2667	105.467	826	17.3	Eutric Regosol	Silt Loam	34.6	58.9	6.5	1.46	0.101	8.3		1.32		Wheat-Maize	Wheat-Maize	Annual crops	2		n	n	n	Control	Control	none	-		0	0	10-9	310	0.25	4	30	2.22	0.25
48	483	2013	2004-2005	cultivation	Zhou et al.	Asia	China	Sichuan	31.2667	105.467	826	17.3	Eutric Regosol	Silt Loam	34.6	58.9	6.5	1.46	0.101	8.3		1.32		Wheat-Maize	Wheat-Maize	Annual crops	2		n	n	n	Urea	Urea	none	incorp+ broadc	Mix application	2	150	10-9	310	0.25	4	30	4.83	0.29	2.61	1.74
48	483	2013	2004-2005	cultivation	Zhou et al.	Asia	China	Sichuan	31.2667	105.467	826	17.3	Eutric Regosol	Silt Loam	34.6	58.9	6.5	1.46	0.101	8.3		1.32		Wheat-Maize	Wheat-Maize	Annual crops	2		n	n	n	Urea	Urea	none	incorp+ broadc	Mix application	2	250	10-9	310	0.25	4	30	6.69	0.4	4.47	1.788
48	484	2013	2005-2006	cultivation	Zhou et al.	Asia	China	Sichuan	31.2667	105.467	826	17.3	Eutric Regosol	Silt Loam	34.6	58.9	6.5	1.46	0.101	8.3		1.32		Wheat-Maize	Wheat-Maize	Annual crops	2		n	n	n	Control	Control	none	-		0	0	10-9	309	0.25	4	30	0.88	0.17
48	484	2013	2005-2006	cultivation	Zhou et al.	Asia	China	Sichuan	31.2667	105.467	826	17.3	Eutric Regosol	Silt Loam	34.6	58.9	6.5	1.46	0.101	8.3		1.32		Wheat-Maize	Wheat-Maize	Annual crops	2		n	n	n	Urea	Urea	none	incorp+ broadc	Mix application	2	150	10-9	309	0.25	4	30	2.74	0.15	1.86	1.24
48	484	2013	2005-2006	cultivation	Zhou et al.	Asia	China	Sichuan	31.2667	105.467	826	17.3	Eutric Regosol	Silt Loam	34.6	58.9	6.5	1.46	0.101	8.3		1.32		Wheat-Maize	Wheat-Maize	Annual crops	2		n	n	n	Urea	Urea	none	incorp+ broadc	Mix application	2	250	10-9	309	0.25	4	30	3.05	0.25	2.17	0.868
48	702	2013	2006-2007	cultivation	Zhou et al.	Asia	China	Sichuan	31.2667	105.467	826	17.3	Eutric Regosol	Silt Loam	34.6	58.9	6.5	1.46	0.101	8.3		1.32		Wheat-Maize	Wheat-Maize	Annual crops	2		n	n	n	Control	Control	none	-		0	0	10-9	319	0.25	4	30	0.54	0.05
48	702	2013	2006-2007	cultivation	Zhou et al.	Asia	China	Sichuan	31.2667	105.467	826	17.3	Eutric Regosol	Silt Loam	34.6	58.9	6.5	1.46	0.101	8.3		1.32		Wheat-Maize	Wheat-Maize	Annual crops	2		n	n	n	Urea	Urea	none	incorp+ broadc	Mix application	2	150	10-9	319	0.25	4	30	1.94	0.31	1.4	0.933333
48	702	2013	2006-2007	cultivation	Zhou et al.	Asia	China	Sichuan	31.2667	105.467	826	17.3	Eutric Regosol	Silt Loam	34.6	58.9	6.5	1.46	0.101	8.3		1.32		Wheat-Maize	Wheat-Maize	Annual crops	2		n	n	n	Urea	Urea	none	incorp+ broadc	Mix application	2	250	10-9	319	0.25	4	30	2.41	0.24	1.87	0.748
[truncated: 1 more columns]
