# Supplementary material for: Direct Nitrous Oxide Emissions From Tropical And Sub-Tropical Agricultural Systems - A Review And Modelling Of Emission Factors
Source: Sci Rep. 2017 Mar 10;7:44235. doi: 10.1038/srep44235 (PMC5345046; doi:10.1038/srep44235)
Supplement: Supplementary Dataset 2 [file srep44235-s3.xls]

## Sheet: S1.2_Albanito_et_al
Flow	RefN	Year	Ref	Cont	Country	Lat	Lon	Prec	Temp	Soil	Sand	Silt	Clay	Soil_Texture	USDAtxt	pH	Crop	Ncrops	Nrot	Crop_Type	Res	Till	Irrig	Lim	Fert	Additives	Fert_add	Appl_Mode	N.Splits	N_Rate	Study_L.	Chamb_Area	Chamb_DL	N_Ch_samples	Net_N2O	N2O_EF
1	45	2000	Watanabe	Asia	Thailand	15.7133	100.135	1150	28.593	Typic Calciustalfs				Typic Calciustalfs		7.8	Maize	1		Annual non flooded crops	n				Ammonium		Ammonium	Incorporated	1	62.5	112	0.144	40	4	0.303	0.4848
1	46	2000	Watanabe	Asia	Thailand	16.4333	102.833	1150	27.1609	Typic Tropaqualfs				Typic Tropaqualfs		5.3	Maize	1		Annual non flooded crops	n				Urea		Urea	Incorporated	2	75	99	0.144	30	3	0.18	0.24
1	47	2000	Watanabe	Asia	Thailand	18.7953	98.9986	1150	25.7225	Typic Ochraqualfs				Typic Ochraqualfs		6.1	Maize	1		Annual non flooded crops	n		y		Ammoniumnitrate		Ammonium nitrate	Incorporated	1	46.9	97	0.144	30	3	0.077	0.164179
1	48	2000	Watanabe	Asia	Thailand	14.7256	100.795	1150	28.3829	Typic Haplustoxs				Typic Haplustoxs		5.6	Maize	1		Annual non flooded crops	n				Mineral N mix		Mineral N mix	Incorporated	1	62.4	126	0.144	40	4	0.229	0.366987
2	61	1997	Mosier	Central&S.America	Puerto Rico	18.0519	-67.0594	1342.49	21.5915	Vertisol				Vertisol			Grass	1		Annual non flooded crops	n				Ammonium		Ammonium	Broadcast	3	300	365	0.0323655	30	3	3.82	1.27333
2	62	1997	Mosier	Central&S.America	Puerto Rico	18.5131	-67.07	1529.93	21.5915	Oxisols				Oxisols			Grass	1		Annual non flooded crops	n				Ammonium		Ammonium	Broadcast	3	300	365	0.0323655	30	3	1.444	0.481333
2	63	1997	Mosier	Central&S.America	Puerto Rico	18.2011	-67.1397	1781.14	21.5915	Ultisol				Ultisol			Grass	1		Annual non flooded crops	n				Ammonium		Ammonium	Broadcast	3	300	365	0.0323655	30	3	1.5	0.5
3	106	1998	Suratno	Asia	Indonesia	-6.6	106.8	4400	25.5	Oxisols	14	30	56	Clay	Clay	5.2	Flooded Rice	1		Flooded Rice	n		y		Urea		Urea	Incorporated	1	86	135		60	4	0.514	0.597674
3	106	1998	Suratno	Asia	Indonesia	-6.6	106.8	4400	25.5	Oxisols	14	30	56	Clay	Clay	5.2	Flooded Rice	1		Flooded Rice	n		y		Urea		Urea	Incorporated	1	86	135		60	4	0.468	0.544186
3	106	1998	Suratno	Asia	Indonesia	-6.6	106.8	4400	25.5	Oxisols	14	30	56	Clay	Clay	5.2	Flooded Rice	1		Flooded Rice	n		y		Urea		Urea	Broadcast	3	86	135		60	4	0.452	0.525581
3	106	1998	Suratno	Asia	Indonesia	-6.6	106.8	4400	25.5	Oxisols	14	30	56	Clay	Clay	5.2	Flooded Rice	1		Flooded Rice	n		y		Urea		Urea	Incorporated	1	86	115		60	4	0.442	0.513953
3	106	1998	Suratno	Asia	Indonesia	-6.6	106.8	4400	25.5	Oxisols	14	30	56	Clay	Clay	5.2	Flooded Rice	1		Flooded Rice	n		y		Urea		Urea	Broadcast	3	86	115		60	4	0.326	0.37907
3	106	1998	Suratno	Asia	Indonesia	-6.6	106.8	4400	25.5	Oxisols	14	30	56	Clay	Clay	5.2	Flooded Rice	1		Flooded Rice	n		y		Urea		Urea	Broadcast	3	86	115		60	4	0.28	0.325581
3	106	1998	Suratno	Asia	Indonesia	-6.6	106.8	4400	25.5	Oxisols	14	30	56	Clay	Clay	5.2	Flooded Rice	1		Flooded Rice	n		y		Urea		Urea	Incorporated	1	86	115		60	4	0.279	0.324419
3	106	1998	Suratno	Asia	Indonesia	-6.6	106.8	4400	25.5	Oxisols	14	30	56	Clay	Clay	5.2	Flooded Rice	1		Flooded Rice	n		y		Urea		Urea	Broadcast	3	86	135		60	4	0.219	0.254651
4	143	2000	Crill	Central&S.America	Costa Rica	10.4219	-84.015	3962	25.8	fluventic Eutropepts				Loam	Loam	6	Maize	1		Annual non flooded crops	n	n			Mineral N mix		Mineral N mix	Broadcast	3	122	125	0.187	23	4	1.32	1.08197
4	143	2000	Crill	Central&S.America	Costa Rica	10.4219	-84.015	3962	25.8	fluventic Eutropepts				Loam	Loam	6	Papaya	1		Perennial crops	n	n			Mineral N mix		Mineral N mix	Broadcast	3	133	125	0.187	23	4	1.18	0.887218
5	161	1998	Veldkamp	Central&S.America	Costa Rica	10.4333	-84	3962	25.8	Hapludand				Loam	Loam		Grass	1		Perennial crops	n	n			Ammonium		Ammonium	Broadcast	4	75.2	84	0.0490874	35	5
5	161	1998	Veldkamp	Central&S.America	Costa Rica	10.4333	-84	3962	25.8	Hapludand				Loam	Loam		Grass	1		Perennial crops	n	n			Nitrate		Nitrate	Broadcast	4	75.2	84	0.0490874	35	5	9.4	12.5
5	161	1998	Veldkamp	Central&S.America	Costa Rica	10.4333	-84	3962	25.8	Hapludand				Loam	Loam		Grass	1		Perennial crops	n	n			Mineral N mix		Mineral N mix	Broadcast	4	75.2	84	0.0490874	35	5	8.7232	11.6
5	161	1998	Veldkamp	Central&S.America	Costa Rica	10.4333	-84	3962	25.8	Hapludand				Loam	Loam		Grass	1		Perennial crops	n	n			Urea		Urea	Broadcast	4	75.2	84	0.0490874	35	5	11.0544	14.7
5	161	1998	Veldkamp	Central&S.America	Costa Rica	10.4333	-84	3962	25.8	Hapludand				Loam	Loam		Grass	1		Perennial crops	n	n			Ammoniumnitrate		Ammonium nitrate	Broadcast	16	300	365	0.0490874	35	5	20.3	6.76667
6	199	1997	Mosier & Delgado	Central&S.America	Puerto Rico	18.2	-67.1333	1930	26	clayey mixed isohyperthermic typic Haplohumults				Clay	Clay	6.8	Grass	1		Perennial crops	n	n			Ammonium		Ammonium	Broadcast	2	300	840	0.0323655	30	3	5.6448	1.8816
6	200	1997	Mosier & Delgado	Central&S.America	Puerto Rico	18.2	-67.1333	1120	23	clayey mixed isohyperthermic Haplustert				Clay	Clay	6	Grass	1		Perennial crops	n	n			Ammonium		Ammonium	Broadcast	2	300	840	0.0323655	30	3	22.9219	7.64064
6	201	1997	Mosier & Delgado	Central&S.America	Puerto Rico	18.2	-67.1333	1650	24	very fine kaolinitic isohyperthermic typic Hapludox				Clay	Clay	6.4	Grass	1		Perennial crops	n	n			Ammonium		Ammonium	Broadcast	2	300	840	0.0323655	30	3	5.4432	1.8144
7	204	1998	Mosier	Central&S.America	Puerto Rico	18.4778	-67.0417	1650	24	very fine kaolinitic isohyperthermic typic Hapludox				Clay	Clay	6.4	Grass	1		Perennial crops	n				Ammonium		Ammonium	Broadcast	2	150	153	0.0323655	30	3	0.649944	0.433296
7	204	1998	Mosier	Central&S.America	Puerto Rico	18.4778	-67.0417	1650	24	very fine kaolinitic isohyperthermic typic Hapludox				Clay	Clay	4	Grass	1		Perennial crops	n				Ammonium		Ammonium	Broadcast	2	300	294	0.0323655	30	3	5.11176	1.70392
7	204	1998	Mosier	Central&S.America	Puerto Rico	18.4778	-67.0417	1650	24	very fine kaolinitic isohyperthermic typic Hapludox				Clay	Clay	6.4	Grass	1		Perennial crops	n				Ammonium		Ammonium	Broadcast	2	300	294	0.0323655	30	3	1.78416	0.59472
8	363	2001	Weitz	Central&S.America	Costa Rica	10.4333	-84	3962	25.8	andic Dystropepts				clay	Clay	5.02	maize+taro	2		Annual non flooded crops		n			Mineral N mix		Mineral N mix	Broadcast	8	73	298	0.187	23	4	-0.443424	-0.60743
8	363	2001	Weitz	Central&S.America	Costa Rica	10.4333	-84	3962	25.8	fluventic Eutropepts				Loam	Loam	6.64	maize+taro	2		Annual non flooded crops		n			Mineral N mix		Mineral N mix	Broadcast	8	195	348	0.187	23	4	2.088	1.07077
8	363	2001	Weitz	Central&S.America	Costa Rica	10.4333	-84	3962	25.8	andic Dystropepts				clay	Clay	5.02	Papaya+Balsa	2		Perennial crops		n			Ammoniumnitrate		Ammonium nitrate	Broadcast	9	260	298	0.187	23	4	0.479184	0.184302
8	363	2001	Weitz	Central&S.America	Costa Rica	10.4333	-84	3962	25.8	fluventic Eutropepts				Loam	Loam	6.64	Papaya+Balsa	2		Perennial crops		n			Ammoniumnitrate		Ammonium nitrate	Broadcast	9	325	348	0.187	23	4	9.32918	2.87052
9	392	2010	Allen	Australia	Australia	-27.7167	153.267	1017	18.5	Hydrosol	28	26	46	Clay	Clay	5	Sugarcane	1		Perennial crops			y		Urea		Urea	Subsurface banding	1	100	365	0.043	70	3	1.07	1.07
9	392	2010	Allen	Australia	Australia	-27.7167	153.267	1017	18.5	Hydrosol	28	26	46	Clay	Clay	5	Sugarcane	1		Perennial crops			y		Urea		Urea	Mix application	2	100	365	0.043	70	3	1	1
9	392	2010	Allen	Australia	Australia	-27.7167	153.267	1017	18.5	Hydrosol	28	26	46	Clay	Clay	5	Sugarcane	1		Perennial crops			y		Urea		Urea	Subsurface banding	1	200	365	0.043	70	3	6.7	3.35
9	392	2010	Allen	Australia	Australia	-27.7167	153.267	1017	18.5	Hydrosol	28	26	46	Clay	Clay	5	Sugarcane	1		Perennial crops			y		Urea		Urea	Mix application	2	200	365	0.043	70	3	2.95	1.475
10	446	2001	Aulakh	Asia	India	30.9	75.8	623.587	24.0967	Typic Ustochrept	78	11	11	Sandy Loam	Sandy Loam	7.9	Flooded Rice+fallow	2		Flooded Rice	y	y	y		Organic		Organic	Incorporated	1	27	176				1.8	6.66667
10	446	2001	Aulakh	Asia	India	30.9	75.8	623.587	24.0967	Typic Ustochrept	78	11	11	Sandy Loam	Sandy Loam	7.9	Flooded Rice+fallow	2		Flooded Rice	n	y	y		Mix N Mineral & Organic		Mix N Mineral & Organic	Incorporated	3	120	176				4.9	4.08333
10	446	2001	Aulakh	Asia	India	30.9	75.8	623.587	24.0967	Typic Ustochrept	78	11	11	Sandy Loam	Sandy Loam	7.9	Flooded Rice+fallow	2		Flooded Rice	n	y	y		Urea		Urea	Incorporated	3	120	176				5.5	4.58333
10	446	2001	Aulakh	Asia	India	30.9	75.8	623.587	24.0967	Typic Ustochrept	78	11	11	Sandy Loam	Sandy Loam	7.9	Flooded Rice+fallow	2		Flooded Rice	y	y	y		Mix N Mineral & Organic		Mix N Mineral & Organic	Incorporated	3	147	176				4.9	3.33333
10	446	2001	Aulakh	Asia	India	30.9	75.8	623.587	24.0967	Typic Ustochrept	78	11	11	Sandy Loam	Sandy Loam	7.9	Flooded Rice+fallow	2		Flooded Rice	y	y	y		Mix N Mineral & Organic		Mix N Mineral & Organic	Incorporated	3	147	176				6.6	4.4898
10	446	2001	Aulakh	Asia	India	30.9	75.8	623.587	24.0967	Typic Ustochrept	78	11	11	Sandy Loam	Sandy Loam	7.9	Flooded Rice+fallow	2		Flooded Rice	n	y	y		Organic		Organic	Incorporated	3	176	176				6.8	3.86364
10	449	2001	Aulakh	Asia	India	30.9	75.8	623.587	24.0967	Typic Ustochrept	78	11	11	Sandy Loam	Sandy Loam	7.9	Wheat+fallow	2		Annual non flooded crops	y	y	y		Organic		Organic	Incorporated	1	39	186				0.7	1.79487
10	449	2001	Aulakh	Asia	India	30.9	75.8	623.587	24.0967	Typic Ustochrept	78	11	11	Sandy Loam	Sandy Loam	7.9	Wheat+fallow	2		Annual non flooded crops	n	y	y		Urea		Urea	Incorporated	2	120	186				0.4	0.333333
10	449	2001	Aulakh	Asia	India	30.9	75.8	623.587	24.0967	Typic Ustochrept	78	11	11	Sandy Loam	Sandy Loam	7.9	Wheat+fallow	2		Annual non flooded crops	y	y	y		Mix N Mineral & Organic		Mix N Mineral & Organic	Incorporated	2	159	186				0.8	0.503145
11	478	2006	Baggs	Africa	Kenya	0.116667	34.4	1800	24	Ferralsol	25	55	20	Silt Loam	Silt Loam	5.9	Maize	1		Annual non flooded crops	n	y			Urea		Urea	Incorporated	1	100	99	0.0706858	60	3	0.3586	0.3586
11	478	2006	Baggs	Africa	Kenya	0.116667	34.4	1800	24	Ferralsol	25	55	20	Silt Loam	Silt Loam	5.9	Maize	1		Annual non flooded crops	y	y			Organic		Organic	Incorporated	1	118	99	0.0706858	60	3	0.16	0.135593
11	478	2006	Baggs	Africa	Kenya	0.116667	34.4	1800	24	Ferralsol	25	55	20	Silt Loam	Silt Loam	5.9	Maize	1		Annual non flooded crops	y	y			Organic		Organic	Incorporated	1	185	99	0.0706858	60	3	-0.082	-0.0443243
11	478	2006	Baggs	Africa	Kenya	0.116667	34.4	1800	24	Ferralsol	25	55	20	Silt Loam	Silt Loam	5.9	Maize	1		Annual non flooded crops	y	y			Organic		Organic	Incorporated	1	266	99	0.0706858	60	3	0.318	0.119549
12	500	2015	Bayer	Central&S.America	Brazil	-31	-51.6667	1440	19.4	Alumic Acrisol	54	24	22	Silt Loam	Silt Loam		Maize	1		Annual non flooded crops	y	n			Biological N Fixation		Biological N Fixation	Broadcast	1	180	53	0.0490874	45	4	0.17	0.0944444
12	500	2015	Bayer	Central&S.America	Brazil	-31	-51.6667	1440	19.4	Alumic Acrisol	54	24	22	Silt Loam	Silt Loam		Maize	1		Annual non flooded crops	y	n			Urea		Urea	Broadcast	2	180	53	0.0490874	45	4	0.8	0.444444
13	438	2010	Bhatia	Asia	India	28.6667	77.2	750	25.7184	Typic Ustochrept	46	33	21	Loam	Loam	8.1	Wheat	1		Annual non flooded crops	n	y	y	n	Urea	Nitrification inhibitor	Urea & inhibitor	Broadcast	3	120	151	0.15	60	3	0.391	0.325833
13	438	2010	Bhatia	Asia	India	28.6667	77.2	750	25.7184	Typic Ustochrept	46	33	21	Loam	Loam	8.1	Wheat	1		Annual non flooded crops	n	y	y	n	Urea	Nitrification inhibitor	Urea & inhibitor	Broadcast	3	120	151	0.15	60	3	0.36	0.3
13	438	2010	Bhatia	Asia	India	28.6667	77.2	750	25.7184	Typic Ustochrept	46	33	21	Loam	Loam	8.1	Wheat	1		Annual non flooded crops	n	y	y	n	Urea	Nitrification inhibitor	Urea & inhibitor	Broadcast	3	120	151	0.15	60	3	0.395	0.329167
13	438	2010	Bhatia	Asia	India	28.6667	77.2	750	25.7184	Typic Ustochrept	46	33	21	Loam	Loam	8.1	Wheat	1		Annual non flooded crops	n	y	y	n	Urea		Urea	Broadcast	3	120	151	0.15	60	3	0.465	0.3875
13	439	2010	Bhatia	Asia	India	28.6667	77.2	750	25.7184	Typic Ustochrept	46	33	21	Loam	Loam	8.1	Wheat	1		Annual non flooded crops	n	n	y	n	Urea	Nitrification inhibitor	Urea & inhibitor	Broadcast	3	120	151	0.15	60	3	0.378	0.315
13	439	2010	Bhatia	Asia	India	28.6667	77.2	750	25.7184	Typic Ustochrept	46	33	21	Loam	Loam	8.1	Wheat	1		Annual non flooded crops	n	n	y	n	Urea	Nitrification inhibitor	Urea & inhibitor	Broadcast	3	120	151	0.15	60	3	0.35	0.291667
13	439	2010	Bhatia	Asia	India	28.6667	77.2	750	25.7184	Typic Ustochrept	46	33	21	Loam	Loam	8.1	Wheat	1		Annual non flooded crops	n	n	y	n	Urea	Nitrification inhibitor	Urea & inhibitor	Broadcast	3	120	151	0.15	60	3	0.382	0.318333
13	439	2010	Bhatia	Asia	India	28.6667	77.2	750	25.7184	Typic Ustochrept	46	33	21	Loam	Loam	8.1	Wheat	1		Annual non flooded crops	n	n	y	n	Urea		Urea	Broadcast	3	120	151	0.15	60	3	0.518	0.431667
14	440	2005	Bhatia	Asia	India	28.6667	77.2	750	25.8733	Typic Ustochrept	40	32	28	Clay Loam	Clay Loam	8	Wheat	1		Annual non flooded crops	n	n	y	n	Mix N Mineral & Organic		Mix N Mineral & Organic	Mix application	3	120	120	0.15	60	3	0.563	0.469167
14	440	2005	Bhatia	Asia	India	28.6667	77.2	750	25.8733	Typic Ustochrept	40	32	28	Clay Loam	Clay Loam	8	Wheat	1		Annual non flooded crops	y	n	y	n	Mix N Mineral & Organic		Mix N Mineral & Organic	Mix application	3	120	120	0.15	60	3	0.461	0.384167
14	440	2005	Bhatia	Asia	India	28.6667	77.2	750	25.8733	Typic Ustochrept	40	32	28	Clay Loam	Clay Loam	8	Wheat	1		Annual non flooded crops	n	n	y	n	Mix N Mineral & Organic		Mix N Mineral & Organic	Mix application	3	120	120	0.15	60	3	0.501	0.4175
14	440	2005	Bhatia	Asia	India	28.6667	77.2	750	25.8733	Typic Ustochrept	40	32	28	Clay Loam	Clay Loam	8	Wheat	1		Annual non flooded crops	y	n	y	n	Organic		Organic	Incorporated	3	120	120	0.15	60	3	0.205	0.170833
14	440	2005	Bhatia	Asia	India	28.6667	77.2	750	25.8733	Typic Ustochrept	40	32	28	Clay Loam	Clay Loam	8	Wheat	1		Annual non flooded crops	n	n	y	n	Urea		Urea	Broadcast	3	120	120	0.15	60	3	0.377	0.314167
14	441	2005	Bhatia	Asia	India	28.6667	77.2	750	25.8733	Typic Ustochrept	40	32	28	Clay Loam	Clay Loam	8	Flooded Rice	1		Flooded Rice	n	n	y	n	Mix N Mineral & Organic		Mix N Mineral & Organic	Mix application	3	120	112	0.15	60	3	0.259	0.215833
14	441	2005	Bhatia	Asia	India	28.6667	77.2	750	25.8733	Typic Ustochrept	40	32	28	Clay Loam	Clay Loam	8	Flooded Rice	1		Flooded Rice	y	n	y	n	Mix N Mineral & Organic		Mix N Mineral & Organic	Mix application	3	120	112	0.15	60	3	0.229	0.190833
14	441	2005	Bhatia	Asia	India	28.6667	77.2	750	25.8733	Typic Ustochrept	40	32	28	Clay Loam	Clay Loam	8	Flooded Rice	1		Flooded Rice	n	n	y	n	Mix N Mineral & Organic		Mix N Mineral & Organic	Mix application	3	120	112	0.15	60	3	0.183	0.1525
14	441	2005	Bhatia	Asia	India	28.6667	77.2	750	25.8733	Typic Ustochrept	40	32	28	Clay Loam	Clay Loam	8	Flooded Rice	1		Flooded Rice	y	n	y	n	Organic		Organic	Incorporated	3	120	112	0.15	60	3	0.217	0.180833
14	441	2005	Bhatia	Asia	India	28.6667	77.2	750	25.8733	Typic Ustochrept	40	32	28	Clay Loam	Clay Loam	8	Flooded Rice	1		Flooded Rice	n	n	y	n	Urea		Urea	Broadcast	3	120	112	0.15	60	3	0.249	0.2075
15	444	2012	Bhattacharyya	Asia	India	20.4167	85.9167	1500	27.2174	Aeric Endoaquept	52.5	21.6	25.9	Sandy Clay Loam	Sandy Clay Loam	6.16	Paddy Rice	1		Flooded Rice	y	n	y	n	Mix N Mineral & Organic		Mix N Mineral & Organic	Mix application	3	60	128	0.1961	30	3	0.61	1.01667
15	444	2012	Bhattacharyya	Asia	India	20.4167	85.9167	1500	27.2174	Aeric Endoaquept	52.5	21.6	25.9	Sandy Clay Loam	Sandy Clay Loam	6.16	Paddy Rice	1		Flooded Rice	y	n	y	n	Organic		Organic	Mix application	3	60	128	0.1961	30	3	0.49	0.816667
15	444	2012	Bhattacharyya	Asia	India	20.4167	85.9167	1500	27.2174	Aeric Endoaquept	52.5	21.6	25.9	Sandy Clay Loam	Sandy Clay Loam	6.16	Paddy Rice	1		Flooded Rice	y	n	y	n	Urea		Urea	Broadcast	3	60	128	0.1961	30	3	0.77	1.28333
16	453	2013	Bhattacharyya	Asia	India	20.4167	85.9167	1500	27.2174	Aeric Endoaquept	52.5	16.6	30.9	Sandy Clay Loam	Sandy Clay Loam	6.6	Flooded Rice	1		Flooded Rice		n	y	n	Organic		Organic	Incorporated	1	57.5	140	0.1961	60	3	0.25	0.434783
16	453	2013	Bhattacharyya	Asia	India	20.4167	85.9167	1500	27.2174	Aeric Endoaquept	52.5	16.6	30.9	Sandy Clay Loam	Sandy Clay Loam	6.6	Flooded Rice	1		Flooded Rice		n	y	n	Urea		Urea	Incorporated	2	60	140	0.1961	60	3	0.4	0.666667
16	453	2013	Bhattacharyya	Asia	India	20.4167	85.9167	1500	27.2174	Aeric Endoaquept	52.5	16.6	30.9	Sandy Clay Loam	Sandy Clay Loam	6.6	Flooded Rice	1		Flooded Rice		n	y	n	Urea		Urea	Incorporated	2	60	140	0.1961	60	3	0.39	0.65
16	453	2013	Bhattacharyya	Asia	India	20.4167	85.9167	1500	27.2174	Aeric Endoaquept	52.5	16.6	30.9	Sandy Clay Loam	Sandy Clay Loam	6.6	Flooded Rice	1		Flooded Rice		n	y	n	Mix N Mineral & Organic		Mix N Mineral & Organic	Incorporated	2	117.5	140	0.1961	60	3	0.55	0.468085
16	453	2013	Bhattacharyya	Asia	India	20.4167	85.9167	1500	27.2174	Aeric Endoaquept	52.5	16.6	30.9	Sandy Clay Loam	Sandy Clay Loam	6.6	Flooded Rice	1		Flooded Rice		n	y	n	Mix N Mineral & Organic		Mix N Mineral & Organic	Incorporated	2	117.5	140	0.1961	60	3	0.42	0.357447
16	454	2013	Bhattacharyya	Asia	India	20.4167	85.9167	1500	27.2174	Aeric Endoaquept	52.5	16.6	30.9	Sandy Clay Loam	Sandy Clay Loam	6.6	Flooded Rice	1		Flooded Rice		n	y	n	Organic		Organic			0	150	0.1961	60	3
16	454	2013	Bhattacharyya	Asia	India	20.4167	85.9167	1500	27.2174	Aeric Endoaquept	52.5	16.6	30.9	Sandy Clay Loam	Sandy Clay Loam	6.6	Flooded Rice	1		Flooded Rice		n	y	n	Mix N Mineral & Organic		Mix N Mineral & Organic	Incorporated	2	80	150	0.1961	60	3	0.59	0.7375
16	454	2013	Bhattacharyya	Asia	India	20.4167	85.9167	1500	27.2174	Aeric Endoaquept	52.5	16.6	30.9	Sandy Clay Loam	Sandy Clay Loam	6.6	Flooded Rice	1		Flooded Rice		n	y	n	Mix N Mineral & Organic		Mix N Mineral & Organic	Incorporated	2	80	150	0.1961	60	3	0.46	0.575
16	454	2013	Bhattacharyya	Asia	India	20.4167	85.9167	1500	27.2174	Aeric Endoaquept	52.5	16.6	30.9	Sandy Clay Loam	Sandy Clay Loam	6.6	Flooded Rice	1		Flooded Rice		n	y	n	Urea		Urea	Incorporated	2	80	150	0.1961	60	3	0.42	0.525
16	454	2013	Bhattacharyya	Asia	India	20.4167	85.9167	1500	27.2174	Aeric Endoaquept	52.5	16.6	30.9	Sandy Clay Loam	Sandy Clay Loam	6.6	Flooded Rice	1		Flooded Rice		n	y	n	Urea		Urea	Incorporated	2	80	150	0.1961	60	3	0.41	0.5125
17	466	2007+2004c	Chikowo	Africa	Zimbabwe	-17.5833	31.2333	921.144	19.0892	Lixisol	73	5	22	Sandy Clay Loam	Sandy Clay Loam		Maize	1		Annual non flooded crops	y	y			Biological N Fixation		Biological N Fixation	Incorporated		152	56	0.0491	60	3	0.23	0.151316
17	466	2007+2004c	Chikowo	Africa	Zimbabwe	-17.5833	31.2333	921.144	19.0892	Lixisol	73	5	22	Sandy Clay Loam	Sandy Clay Loam		Maize	1		Annual non flooded crops	y	n			Biological N Fixation		Biological N Fixation	Incorporated		152	56	0.0491	60	3	0.18	0.118421
17	466	2007+2004c	Chikowo	Africa	Zimbabwe	-17.5833	31.2333	921.144	19.0892	Lixisol	73	5	22	Sandy Clay Loam	Sandy Clay Loam		Maize	1		Annual non flooded crops	y	y			Biological N Fixation		Biological N Fixation	Incorporated		218	56	0.0491	60	3	0.12	0.0550459
18	526	2010	Dalal	Australia	Australia	-27.5656	152.326	718.353	20.4873		18	29	53.5	Clay	Clay	8.2	Sorghum	1		Annual non flooded crops	n	n	y	n	Organic		Organic	Incorporated	1	80.1	365	0.0490874	90	4	-1.09	-1.3608
18	526	2010	Dalal	Australia	Australia	-27.5656	152.326	718.353	20.4873		18	29	53.5	Clay	Clay	8.2	Sorghum	1		Annual non flooded crops	n	n	y	n	Urea		Urea	Incorporated	1	150	365	0.0490874	90	4	1.67	1.11333
18	526	2010	Dalal	Australia	Australia	-27.5656	152.326	718.353	20.4873		18	29	53.5	Clay	Clay	8.2	Sorghum	1		Annual non flooded crops	n	n	y	n	Organic		Organic	Incorporated	1	186.7	365	0.0490874	90	4	1.8	0.964114
18	526	2010	Dalal	Australia	Australia	-27.5656	152.326	718.353	20.4873		18	29	53.5	Clay	Clay	8.2	Sorghum	1		Annual non flooded crops	n	n	y	n	Organic		Organic	Incorporated	1	266.8	365	0.0490874	90	4	0.96	0.35982
18	526	2010	Dalal	Australia	Australia	-27.5656	152.326	718.353	20.4873		18	29	53.5	Clay	Clay	8.2	Sorghum	1		Annual non flooded crops	n	n	y	n	Organic		Organic	Incorporated	1	373.4	365	0.0490874	90	4	2.23	0.597215
19	540	2014	Daripa	Asia	India	28.6667	77.2	750	26.5		46	33	21	Loam	Loam	8.1	Maize	1		Annual non flooded crops	n	n	y	n	Urea		Urea	Broadcast	3	60	106	0.15	60	3	-2.769	-4.615
19	540	2014	Daripa	Asia	India	28.6667	77.2	750	26.5		46	33	21	Loam	Loam	8.1	Maize	1		Annual non flooded crops	n	n	y	n	Urea		Urea	Broadcast	3	120	106	0.15	60	3	-2.598	-2.165
19	540	2014	Daripa	Asia	India	28.6667	77.2	750	26.5		46	33	21	Loam	Loam	8.1	Maize	1		Annual non flooded crops	n	n	y	n	Urea		Urea	Broadcast	3	160	106	0.15	60	3	-2.473	-1.54563
20	504	2011	Das	Asia	India	20.4167	85.9167	1496.52	27.295		52.5	21.6	25.9	Sandy Clay Loam	Sandy Clay Loam	6.16	Rice	1		Annual non flooded crops	y		y		Mix N Mineral & Organic		Mix N Mineral & Organic	Mix application	3	120	99	0.1749	30	3	0.51	0.425
20	504	2011	Das	Asia	India	20.4167	85.9167	1496.52	27.295		52.5	21.6	25.9	Sandy Clay Loam	Sandy Clay Loam	6.16	Rice	1		Annual non flooded crops	y		y		Mix N Mineral & Organic		Mix N Mineral & Organic	Mix application	3	120	99	0.1749	30	3	0.41	0.341667
20	504	2011	Das	Asia	India	20.4167	85.9167	1496.52	27.295		52.5	21.6	25.9	Sandy Clay Loam	Sandy Clay Loam	6.16	Rice	1		Annual non flooded crops	y		y		Mix N Mineral & Organic		Mix N Mineral & Organic	Mix application	3	120	99	0.1749	30	3	0.63	0.525
20	504	2011	Das	Asia	India	20.4167	85.9167	1496.52	27.295		52.5	21.6	25.9	Sandy Clay Loam	Sandy Clay Loam	6.16	Rice	1		Annual non flooded crops	y		y		Urea		Urea	Broadcast	3	120	99	0.1749	30	3	0.6	0.5
21	399	2010	Denmead	Australia	Australia	-21.1411	149.186	1487.39	23.3664					N/A		4.7	Sugarcane	1		Perennial crops					Urea		Urea	Subsurface banding	1	150	342	0.25	30-80	2	0.155	0.103333
22	475	2008	Dick	Africa	Mali	13.2667	-6.43333	622.944	28.3183					N/A			Pearl millet	3		Annual non flooded crops		y			Urea		Urea	Broadcast	1	50	365	0.125664	60	2	0.94	1.88
23	456	2003	Ghosh	Asia	India	28.6667	77.2	770.503	25.2244		46	33	21	Loam	Loam	7.6	Irrigated Rice	1		Flooded Rice		n	y		Ammonium	Nitrification inhibitor	Ammonium & inhibitor	Broadcast	1	120	121	0.2	360	2	0.0441	0.03675
23	456	2003	Ghosh	Asia	India	28.6667	77.2	770.503	25.2244		46	33	21	Loam	Loam	7.6	Irrigated Rice	1		Flooded Rice		n	y		Ammonium		Ammonium	Broadcast	1	120	121	0.2	360	2	0.1136	0.0946667
23	456	2003	Ghosh	Asia	India	28.6667	77.2	770.503	25.2244		46	33	21	Loam	Loam	7.6	Irrigated Rice	1		Flooded Rice		n	y		Nitrate		Nitrate	Broadcast	1	120	121	0.2	360	2	0.1489	0.124083
23	456	2003	Ghosh	Asia	India	28.6667	77.2	770.503	25.2244		46	33	21	Loam	Loam	7.6	Irrigated Rice	1		Flooded Rice		n	y		Nitrate	Nitrification inhibitor	Nitrate & inhibitor	Broadcast	1	120	121	0.2	360	2	0.1297	0.108083
23	456	2003	Ghosh	Asia	India	28.6667	77.2	770.503	25.2244		46	33	21	Loam	Loam	7.6	Irrigated Rice	1		Flooded Rice		n	y		Urea	Nitrification inhibitor	Urea & inhibitor	Broadcast	1	120	121	0.2	360	2	0.0417	0.03475
23	456	2003	Ghosh	Asia	India	28.6667	77.2	770.503	25.2244		46	33	21	Loam	Loam	7.6	Irrigated Rice	1		Flooded Rice		n	y		Urea		Urea	Broadcast	1	120	121	0.2	360	2	0.1301	0.108417
24	532	2006	Giacomini	Central&S.America	Brazil	-29.75	-53.7	1710.18	20.3798					N/A			Bare soil	0		Bare soil	y	n	n	n	Organic		Organic	Mix application	1	191	28	0.0490874	80	3	0.3079	0.161204
24	533	2006	Giacomini	Central&S.America	Brazil	-29.75	-53.7	1710.18	20.3798					N/A			Bare soil	0		Bare soil	y	y	n	n	Organic		Organic	Incorporated	1	191	28	0.0490874	80	3	0.378	0.197906
25	505	2013	Gon?alves de Oliveira	Central&S.America	Brazil	-18.7167	-46.9667	1419	20					Clay	Clay		Sugarcane	1		Perennial crops			y		Organic		Organic	Incorporated	1	46	15	0.065	20	4	0.2	0.434783
25	506	2013	Gon?alves de Oliveira	Central&S.America	Brazil	-18.7167	-46.9667	1419	20					Clay	Clay		Sugarcane	1		Perennial crops			y		Organic		Organic	Incorporated	1	46	15	0.065	20	4	0.32	0.695652
26	497	2008	Hadi	Asia	Indonesia	-3.47917	114.846	2744.24	27.1758		66.4	24	9.6	Sandy Loam	Sandy Loam	4.6	Corn	1		Annual non flooded crops	n	y	n	y	Organic		Organic	Incorporated	1	90	92	0.0346361	15	4	0.361	0.401111
26	497	2008	Hadi	Asia	Indonesia	-3.47917	114.846	2744.24	27.1758		66.4	24	9.6	Sandy Loam	Sandy Loam	4.6	Corn	1		Annual non flooded crops	n	y	n	y	Urea		Urea	Incorporated	2	90	92	0.0346361	15	4	6.705	7.45
26	497	2008	Hadi	Asia	Indonesia	-3.47917	114.846	2744.24	27.1758		66.4	24	9.6	Sandy Loam	Sandy Loam	4.6	Corn	1		Annual non flooded crops	n	y	n	y	Urea	Nitrification inhibitor	Urea & inhibitor	Incorporated	1	90	92	0.0346361	15	4	-0.001	-0.00111111
27	457	2000	Kumar	Asia	India	28.6667	77.2	742.147	25.1342					N/A		7.8	Irrigated Rice	1		Flooded Rice			y		Ammonium		Ammonium	Broadcast	2	140	98	0.1	120		0.189	0.135
27	457	2000	Kumar	Asia	India	28.6667	77.2	742.147	25.1342					N/A		7.8	Irrigated Rice	1		Flooded Rice			y		Ammonium	Nitrification inhibitor	Ammonium & inhibitor	Broadcast	2	140	98	0.1	120		0.128	0.0914286
27	457	2000	Kumar	Asia	India	28.6667	77.2	742.147	25.1342					N/A		7.8	Irrigated Rice	1		Flooded Rice			y		Urea		Urea	Broadcast	2	140	98	0.1	120		0.114	0.0814286
27	457	2000	Kumar	Asia	India	28.6667	77.2	742.147	25.1342					N/A		7.8	Irrigated Rice	1		Flooded Rice			y		Urea	Other additives	Urea & additives	Broadcast	2	140	98	0.1	120		0.101	0.0721429
27	457	2000	Kumar	Asia	India	28.6667	77.2	742.147	25.1342					N/A		7.8	Irrigated Rice	1		Flooded Rice			y		Urea	Nitrification inhibitor	Urea & inhibitor	Broadcast	2	140	98	0.1	120		0.096	0.0685714
28	445	2002	Majumdar	Asia	India	28.6667	77.2	742.147	25.1342					N/A		8.1	Wheat	1		Annual non flooded crops			y		Mineral N mix		Mineral N mix	Broadcast	2	120	95	0.1	120		0.25	0.208333
28	445	2002	Majumdar	Asia	India	28.6667	77.2	742.147	25.1342					N/A		8.1	Wheat	1		Annual non flooded crops			y		Urea	Other additives	Urea & additives	Broadcast	2	120	95	0.1	120		0.61	0.508333
28	445	2002	Majumdar	Asia	India	28.6667	77.2	742.147	25.1342					N/A		8.1	Wheat	1		Annual non flooded crops			y		Urea	Other additives	Urea & additives	Broadcast	2	120	95	0.1	120		0.44	0.366667
28	445	2002	Majumdar	Asia	India	28.6667	77.2	742.147	25.1342					N/A		8.1	Wheat	1		Annual non flooded crops			y		Urea	Nitrification inhibitor	Urea & inhibitor	Broadcast	2	120	95	0.1	120		0.34	0.283333
28	445	2002	Majumdar	Asia	India	28.6667	77.2	742.147	25.1342					N/A		8.1	Wheat	1		Annual non flooded crops			y		Urea		Urea	Broadcast	2	120	95	0.1	120		0.68	0.566667
29	458	2000	Majumdar	Asia	India	28.6667	77.2	742.147	25.1342					N/A		7.85	Irrigated Rice	1		Flooded Rice			y		Urea		Urea		2	140	70	0.1	120		0.0256	0.0182857
29	458	2000	Majumdar	Asia	India	28.6667	77.2	742.147	25.1342					N/A		7.85	Irrigated Rice	1		Flooded Rice			y		Urea	Other additives	Urea & additives		2	140	70	0.1	120		0.0227	0.0162143
29	458	2000	Majumdar	Asia	India	28.6667	77.2	742.147	25.1342					N/A		7.85	Irrigated Rice	1		Flooded Rice			y		Urea	Other additives	Urea & additives		2	140	70	0.1	120		0.0189	0.0135
29	458	2000	Majumdar	Asia	India	28.6667	77.2	742.147	25.1342					N/A		7.85	Irrigated Rice	1		Flooded Rice			y		Urea	Nitrification inhibitor	Urea & inhibitor		2	140	70	0.1	120		0.0147	0.0105
30	467	2011	Mapanda	Africa	Zimbabwe	-17.7067	31.0133	748	19.25					N/A		6.5	Maize	1		Annual non flooded crops		n	n	n	Ammoniumnitrate		Ammonium nitrate	Broadcast	2	60	122	0.112	60	2	0.305	0.508333
30	467	2011	Mapanda	Africa	Zimbabwe	-17.7067	31.0133	748	19.25					N/A		6.5	Maize	1		Annual non flooded crops		n	n	n	Organic		Organic	Broadcast	1	60	122	0.112	60	2	-0.044	-0.0733333
30	467	2011	Mapanda	Africa	Zimbabwe	-17.7067	31.0133	748	19.25					N/A		6.5	Maize	1		Annual non flooded crops		n	n	n	Ammoniumnitrate		Ammonium nitrate	Broadcast	2	120	122	0.112	60	2	0.186	0.155
30	467	2011	Mapanda	Africa	Zimbabwe	-17.7067	31.0133	748	19.25					N/A		6.5	Maize	1		Annual non flooded crops		n	n	n	Mix N Mineral & Organic		Mix N Mineral & Organic	Broadcast	1	120	122	0.112	60	2	0.054	0.045
30	467	2011	Mapanda	Africa	Zimbabwe	-17.7067	31.0133	748	19.25					N/A		6.5	Maize	1		Annual non flooded crops		n	n	n	Organic		Organic	Broadcast	1	120	122	0.112	60	2	0.159	0.1325
30	468	2011	Mapanda	Africa	Zimbabwe	-17.7067	31.0133	748	19.25					N/A		6.5	Maize	1		Annual non flooded crops		n	n	n	Ammoniumnitrate		Ammonium nitrate	Broadcast	2	60	122	0.112	60	2	-0.041	-0.0683333
30	468	2011	Mapanda	Africa	Zimbabwe	-17.7067	31.0133	748	19.25					N/A		6.5	Maize	1		Annual non flooded crops		n	n	n	Organic		Organic	Broadcast	1	60	122	0.112	60	2	-0.029	-0.0483333
30	468	2011	Mapanda	Africa	Zimbabwe	-17.7067	31.0133	748	19.25					N/A		6.5	Maize	1		Annual non flooded crops		n	n	n	Ammoniumnitrate		Ammonium nitrate	Broadcast	2	120	122	0.112	60	2	-0.045	-0.0375
30	468	2011	Mapanda	Africa	Zimbabwe	-17.7067	31.0133	748	19.25					N/A		6.5	Maize	1		Annual non flooded crops		n	n	n	Mix N Mineral & Organic		Mix N Mineral & Organic	Broadcast	1	120	122	0.112	60	2	-0.026	-0.0216667
30	468	2011	Mapanda	Africa	Zimbabwe	-17.7067	31.0133	748	19.25					N/A		6.5	Maize	1		Annual non flooded crops		n	n	n	Organic		Organic	Broadcast	1	120	122	0.112	60	2	0.004	0.00333333
30	469	2011	Mapanda	Africa	Zimbabwe	-17.7008	31.0083	824	18.8					N/A		5.4	Maize	1		Annual non flooded crops		n	n	n	Ammoniumnitrate		Ammonium nitrate	Broadcast	2	60	116	0.112	60	2	0.191	0.318333
30	469	2011	Mapanda	Africa	Zimbabwe	-17.7008	31.0083	824	18.8					N/A		5.4	Maize	1		Annual non flooded crops		n	n	n	Organic		Organic	Broadcast	1	60	116	0.112	60	2	-0.067	-0.111667
30	469	2011	Mapanda	Africa	Zimbabwe	-17.7008	31.0083	824	18.8					N/A		5.4	Maize	1		Annual non flooded crops		n	n	n	Ammoniumnitrate		Ammonium nitrate	Broadcast	2	120	116	0.112	60	2	0.084	0.07
30	469	2011	Mapanda	Africa	Zimbabwe	-17.7008	31.0083	824	18.8					N/A		5.4	Maize	1		Annual non flooded crops		n	n	n	Mix N Mineral & Organic		Mix N Mineral & Organic	Broadcast	1	120	116	0.112	60	2	0.011	0.00916667
30	469	2011	Mapanda	Africa	Zimbabwe	-17.7008	31.0083	824	18.8					N/A		5.4	Maize	1		Annual non flooded crops		n	n	n	Organic		Organic	Broadcast	1	120	116	0.112	60	2	-0.057	-0.0475
30	470	2011	Mapanda	Africa	Zimbabwe	-17.7008	31.0083	824	18.8					N/A		5.4	Maize	1		Annual non flooded crops		n	n	n	Ammoniumnitrate		Ammonium nitrate	Broadcast	2	60	116	0.112	60	2	-0.018	-0.03
30	470	2011	Mapanda	Africa	Zimbabwe	-17.7008	31.0083	824	18.8					N/A		5.4	Maize	1		Annual non flooded crops		n	n	n	Organic		Organic	Broadcast	1	60	116	0.112	60	2	-0.005	-0.00833333
30	470	2011	Mapanda	Africa	Zimbabwe	-17.7008	31.0083	824	18.8					N/A		5.4	Maize	1		Annual non flooded crops		n	n	n	Ammoniumnitrate		Ammonium nitrate	Broadcast	2	120	116	0.112	60	2	-0.019	-0.0158333
30	470	2011	Mapanda	Africa	Zimbabwe	-17.7008	31.0083	824	18.8					N/A		5.4	Maize	1		Annual non flooded crops		n	n	n	Mix N Mineral & Organic		Mix N Mineral & Organic	Broadcast	1	120	116	0.112	60	2	-0.018	-0.015
30	470	2011	Mapanda	Africa	Zimbabwe	-17.7008	31.0083	824	18.8					N/A		5.4	Maize	1		Annual non flooded crops		n	n	n	Organic		Organic	Broadcast	1	120	116	0.112	60	2	0.008	0.00666667
31	498	2012	Map&a	Africa	Zimbabwe	-18.1706	31.4833	895.224	20.8329					N/A		5.2	Maize	1		Annual non flooded crops					Ammoniumnitrate		Ammonium nitrate	Subsurface banding	2	120	154	0.112	60	2	-0.22	-0.183333
31	499	2012	Map&a	Africa	Zimbabwe	-17.7067	31.4833	854.093	20.8329					N/A		5.8	Maize	1		Annual non flooded crops					Ammoniumnitrate		Ammonium nitrate	Subsurface banding	2	120	154	0.112	60	2	1.44	1.2
31	703	2012	Map&a	Africa	Zimbabwe	-18.1706	31.4833	895.224	20.8329					N/A		5.2	Maize	1		Annual non flooded crops					Ammoniumnitrate		Ammonium nitrate	Subsurface banding	2	120	154	0.112	60	2	-0.01	-0.00833333
31	704	2012	Map&a	Africa	Zimbabwe	-17.7067	31.0133	823.79	20.8329					N/A		5.8	Maize	1		Annual non flooded crops					Ammoniumnitrate		Ammonium nitrate	Subsurface banding	2	120	154	0.112	60	2	0.16	0.133333
32	507	2015	Martins	Central&S.America	Brazil	-12	-46.5	1699.7	25.5715		74.55	3.85	21.6	Sandy Clay Loam	Sandy Clay Loam	5.15	Maize	1		Annual non flooded crops	n	n	n	n	Ammonium		Ammonium	Broadcast	2	160	270	0.24	30	2	0.49	0.30625
32	507	2015	Martins	Central&S.America	Brazil	-12	-46.5	1699.7	25.5715		74.55	3.85	21.6	Sandy Clay Loam	Sandy Clay Loam	5.15	Maize	1		Annual non flooded crops	n	n	n	n	Mineral N mix		Mineral N mix	Broadcast	2	160	270	0.24	30	2	0.33	0.20625
32	507	2015	Martins	Central&S.America	Brazil	-12	-46.5	1699.7	25.5715		74.55	3.85	21.6	Sandy Clay Loam	Sandy Clay Loam	5.15	Maize	1		Annual non flooded crops	n	n	n	n	Mineral N mix		Mineral N mix	Broadcast	2	160	270	0.24	30	2	0.17	0.10625
32	507	2015	Martins	Central&S.America	Brazil	-12	-46.5	1699.7	25.5715		74.55	3.85	21.6	Sandy Clay Loam	Sandy Clay Loam	5.15	Maize	1		Annual non flooded crops	n	n	n	n	Mineral N mix		Mineral N mix	Broadcast	2	160	270	0.24	30	2	0.38	0.2375
33	479	2014	Masaka	Africa	Zimbabwe	-19.2833	29.35	725	21		85	10	5	Loam Sand	Loam Sand	5.5	Tomato	1		Annual non flooded crops					Mix N Mineral & Organic		Mix N Mineral & Organic	Incorporated	2	304	98	0.03	60	3	1.08	0.355263
33	479	2014	Masaka	Africa	Zimbabwe	-19.2833	29.35	725	21		85	10	5	Loam Sand	Loam Sand	5.5	Tomato	1		Annual non flooded crops					Mix N Mineral & Organic		Mix N Mineral & Organic	Incorporated	2	608	98	0.03	60	3	1.75	0.287829
33	480	2014	Masaka	Africa	Zimbabwe	-19.2833	29.35	725	21		85	10	5	Loam Sand	Loam Sand	5.5	Rape	1		Annual non flooded crops					Ammoniumnitrate		Ammonium nitrate	Incorporated	2	100	98	0.03	60	3	0.43	0.43
33	480	2014	Masaka	Africa	Zimbabwe	-19.2833	29.35	725	21		85	10	5	Loam Sand	Loam Sand	5.5	Rape	1		Annual non flooded crops					Ammoniumnitrate		Ammonium nitrate	Incorporated	2	200	98	0.03	60	3	1.42	0.71
33	700	2014	Masaka	Africa	Zimbabwe	19.2833	29.35	725	21		85	10	5	Loam Sand	Loam Sand	5.5	Tomato	1		Annual non flooded crops					Mix N Mineral & Organic		Mix N Mineral & Organic	Incorporated	2	304	98	0.03	60	3	0.00355263	0.00116863
33	700	2014	Masaka	Africa	Zimbabwe	19.2833	29.35	725	21		85	10	5	Loam Sand	Loam Sand	5.5	Tomato	1		Annual non flooded crops					Mix N Mineral & Organic		Mix N Mineral & Organic	Incorporated	2	608	98	0.03	60	3	1.75	0.287829
33	701	2014	Masaka	Africa	Zimbabwe	19.2833	29.35	725	21		85	10	5	Loam Sand	Loam Sand	5.5	Rape	1		Annual non flooded crops					Ammoniumnitrate		Ammonium nitrate	Incorporated	2	100	98	0.03	60	3	0.43	0.43
33	701	2014	Masaka	Africa	Zimbabwe	19.2833	29.35	725	21		85	10	5	Loam Sand	Loam Sand	5.5	Rape	1		Annual non flooded crops					Ammoniumnitrate		Ammonium nitrate	Incorporated	2	200	98	0.03	60	3	1.42	0.71
35	538	2004	Millar	Africa	Kenya	0.116667	34.4	1800	24		25	55	20	Silt Loam	Silt Loam	5.9	Maize	2		Annual non flooded crops	y	n	n	n	Organic		Organic	Incorporated	1	115.2	84	0.0706858	60	3	1.713	1.48698
35	538	2004	Millar	Africa	Kenya	0.116667	34.4	1800	24		25	55	20	Silt Loam	Silt Loam	5.9	Maize	1		Annual non flooded crops	y	n	n	n	Organic		Organic	Incorporated	1	121.6	84	0.0706858	60	3	-0.001	-0.000822368
35	538	2004	Millar	Africa	Kenya	0.116667	34.4	1800	24		25	55	20	Silt Loam	Silt Loam	5.9	Maize	2		Annual non flooded crops	y	n	n	n	Organic		Organic	Incorporated	1	214.6	84	0.0706858	60	3	3.898	1.8164
35	538	2004	Millar	Africa	Kenya	0.116667	34.4	1800	24		25	55	20	Silt Loam	Silt Loam	5.9	Maize	2		Annual non flooded crops	y	n	n	n	Organic		Organic	Incorporated	1	287.5	84	0.0706858	60	3	1.637	0.569391
35	538	2004	Millar	Africa	Kenya	0.116667	34.4	1800	24		25	55	20	Silt Loam	Silt Loam	5.9	Maize	2		Annual non flooded crops	y	n	n	n	Organic		Organic	Incorporated	1	360	84	0.0706858	60	3	1.401	0.389167
35	539	2004	Millar	Africa	Kenya	0.116667	34.4	1800	24		25	55	20	Silt Loam	Silt Loam	5.9	Maize	2		Annual non flooded crops	y	n	n	n	Organic		Organic	Incorporated	1	115.2	61	0.0706858	60	3	0.161	0.139757
35	539	2004	Millar	Africa	Kenya	0.116667	34.4	1800	24		25	55	20	Silt Loam	Silt Loam	5.9	Maize	2		Annual non flooded crops	y	n	n	n	Organic		Organic	Incorporated	1	128.8	61	0.0706858	60	3	0.226	0.175466
36	518	2014	Nyamadzawo	Africa	Zimbabwe	-17.7	31	750	18.6		83	13	4	Loamy Sand	Loamy Sand	5.4	Maize	1		Annual non flooded crops	n	y	n		Ammoniumnitrate		Ammonium nitrate	Broadcast	2	60	106	0.112	60	3	0.2	0.333333
36	518	2014	Nyamadzawo	Africa	Zimbabwe	-17.7	31	750	18.6		83	13	4	Loamy Sand	Loamy Sand	5.4	Maize	1		Annual non flooded crops	n	y	n		Organic		Organic	Broadcast	2	60	106	0.112	60	3	-0.06	-0.1
36	518	2014	Nyamadzawo	Africa	Zimbabwe	-17.7	31	750	18.6		83	13	4	Loamy Sand	Loamy Sand	5.4	Maize	1		Annual non flooded crops	n	y	n		Ammoniumnitrate		Ammonium nitrate	Broadcast	2	120	106	0.112	60	3	0.09	0.075
36	518	2014	Nyamadzawo	Africa	Zimbabwe	-17.7	31	750	18.6		83	13	4	Loamy Sand	Loamy Sand	5.4	Maize	1		Annual non flooded crops	n	y	n		Mix N Mineral & Organic		Mix N Mineral & Organic	Broadcast	2	120	106	0.112	60	3	0.03	0.025
36	518	2014	Nyamadzawo	Africa	Zimbabwe	-17.7	31	750	18.6		83	13	4	Loamy Sand	Loamy Sand	5.4	Maize	1		Annual non flooded crops	n	y	n		Organic		Organic	Broadcast	2	120	106	0.112	60	3	-0.05	-0.0416667
38	389	2003	Passianoto	Central&S.America	Brazil	-10.5	-62.5	2200	25.5					N/A		5.84	Rice	1		Flooded Rice	y	n			Ammonium		Ammonium	Broadcast	2	33	180				1.55	4.69697
38	389	2003	Passianoto	Central&S.America	Brazil	-10.5	-62.5	2200	25.5					N/A		5.94	Brachiaria brizantha	1		Annual non flooded crops	n	y			Ammonium		Ammonium	Broadcast	1	42	180				2.16	5.14286
39	462	2002	Pathak	Asia	India	28.6667	77.2	750	20.85		46	33	21	Loam	Loam	8.1	Flooded Rice	1		Flooded Rice			y		Mix N Mineral & Organic		Mix N Mineral & Organic	Broadcast	3	120	90	0.15	120	3	0.27	0.225
39	462	2002	Pathak	Asia	India	28.6667	77.2	750	20.85		46	33	21	Loam	Loam	8.1	Flooded Rice	1		Flooded Rice			y		Urea		Urea	Broadcast	3	120	90	0.15	120	3	0.412	0.343333
39	462	2002	Pathak	Asia	India	28.6667	77.2	750	20.85		46	33	21	Loam	Loam	8.1	Flooded Rice	1		Flooded Rice			y		Urea	Nitrification inhibitor	Urea & inhibitor	Broadcast	3	120	90	0.15	120	3	0.16	0.133333
39	463	2002	Pathak	Asia	India	28.6667	77.2	750	20.85		46	33	21	Loam	Loam	8.1	Irrigated Rice	1		Flooded Rice			y		Mix N Mineral & Organic		Mix N Mineral & Organic	Broadcast	3	120	90	0.15	120	3	0.407	0.339167
39	463	2002	Pathak	Asia	India	28.6667	77.2	750	20.85		46	33	21	Loam	Loam	8.1	Irrigated Rice	1		Flooded Rice			y		Urea	Nitrification inhibitor	Urea & inhibitor	Broadcast	3	120	90	0.15	120	3	0.233	0.194167
39	463	2002	Pathak	Asia	India	28.6667	77.2	750	20.85		46	33	21	Loam	Loam	8.1	Irrigated Rice	1		Flooded Rice			y		Urea		Urea	Broadcast	3	120	90	0.15	120	3	0.622	0.518333
39	464	2002	Pathak	Asia	India	28.6667	77.2	750	20.85		46	33	21	Loam	Loam	8.1	Wheat	1		Annual non flooded crops			y		Urea		Urea	Broadcast	4	120	120	0.15	120	3	0.426	0.355
39	464	2002	Pathak	Asia	India	28.6667	77.2	750	20.85		46	33	21	Loam	Loam	8.1	Wheat	1		Annual non flooded crops			y		Urea	Nitrification inhibitor	Urea & inhibitor	Broadcast	4	120	120	0.15	120	3	0.249	0.2075
39	464	2002	Pathak	Asia	India	28.6667	77.2	750	20.85		46	33	21	Loam	Loam	8.1	Wheat	1		Annual non flooded crops			y		Urea		Urea	Broadcast	4	120	120	0.15	120	3	0.396	0.33
39	465	2002	Pathak	Asia	India	28.6667	77.2	750	20.85		46	33	21	Loam	Loam	8.1	Wheat	1		Annual non flooded crops			y		Urea		Urea	Broadcast	4	120	120	0.15	120	3	0.417	0.3475
39	465	2002	Pathak	Asia	India	28.6667	77.2	750	20.85		46	33	21	Loam	Loam	8.1	Wheat	1		Annual non flooded crops			y		Urea	Nitrification inhibitor	Urea & inhibitor	Broadcast	4	120	120	0.15	120	3	0.242	0.201667
39	465	2002	Pathak	Asia	India	28.6667	77.2	750	20.85		46	33	21	Loam	Loam	8.1	Wheat	1		Annual non flooded crops			y		Urea		Urea	Broadcast	4	120	120	0.15	120	3	0.403	0.335833
40	471	2012	Ramu	Asia	India	17.8833	78.45	800	27.1683		71.6	7.1	21.3	Sandy Clay Loam	Sandy Clay Loam	7.8	Sorghum	1		Annual non flooded crops		n	y	n	Urea		Urea	Subsurface banding	3	90	140	0.0314159	30	3	1.66	1.84444
40	472	2012	Ramu	Asia	India	17.8833	78.45	800	27.1683		71.6	7.1	21.3	Sandy Clay Loam	Sandy Clay Loam	7.8	Sorghum	1		Annual non flooded crops		n	y	n	Urea		Urea	Subsurface banding	3	90	140	0.0314159	30	3	0.05	0.0555556
40	473	2012	Ramu	Asia	India	17.8833	78.45	800	27.1683		26.4	22.1	51.5	Clay	Clay	8.3	Sorghum	1		Annual non flooded crops		n	y	n	Urea		Urea	Subsurface banding	3	90	140	0.0314159	30	3	0.61	0.677778
40	474	2012	Ramu	Asia	India	17.8833	78.45	800	27.1683		26.4	22.1	51.5	Clay	Clay	8.3	Sorghum	1		Annual non flooded crops		n	y	n	Urea		Urea	Subsurface banding	3	90	140	0.0314159	30	3	0.025	0.0277778
41	519	2014	Sakata	Asia	Indonesia	-0.536389	102.294	1387	27.033		62	5	33	Sandy Clay Loam	Sandy Clay Loam	4.67	Oil palm	1		Perennial crops	n	n			Mineral N mix		Mineral N mix	Subsurface banding	4	184	395	0.0339795	20	3	3.5	1.90217
41	519	2014	Sakata	Asia	Indonesia	-0.536389	102.294	1387	27.033		62	5	33	Sandy Clay Loam	Sandy Clay Loam	4.67	Oil palm	1		Perennial crops	n	n			Mineral N mix		Mineral N mix	Broadcast	4	448	395	0.0339795	20	3	-0.2	-0.0446429
41	520	2014	Sakata	Asia	Malaysia	1.31611	110.863	4095	26.8288		97	0.03	2.97	Sand	Sand	4.77	Oil palm	1		Perennial crops	n	n			Mineral N mix		Mineral N mix	Subsurface banding	4	184	450	0.0339795	20	3	-0.07	-0.0380435
41	520	2014	Sakata	Asia	Malaysia	1.31611	110.863	4095	26.8288		97	0.03	2.97	Sand	Sand	4.77	Oil palm	1		Perennial crops	n	n			Mineral N mix		Mineral N mix	Broadcast	5	448	450	0.0339795	20	3	0.3	0.0669643
41	521	2014	Sakata	Asia	Malaysia	3.20667	112.764	2225	27.1485					N/A		3.34	Oil palm	1		Perennial crops	n	n			Mineral N mix		Mineral N mix	Subsurface banding	3	184	450	0.0339795	20	3	13.1	7.11957
41	521	2014	Sakata	Asia	Malaysia	3.20667	112.764	2225	27.1485					N/A		3.34	Oil palm	1		Perennial crops	n	n			Mineral N mix		Mineral N mix	Broadcast	2	448	450	0.0339795	20	3	20.2	4.50893
42	436	2013	Signor	Central&S.America	Brazil	-22.7167	-47.6333	1270	21.5		43.75	4.05	52.2	Clay	Clay	4.9	Sugarcane	1		Perennial crops	y				Ammoniumnitrate		Ammonium nitrate	Broadcast	1	60	50	0.0615752	30	3	0.48	0.8
42	436	2013	Signor	Central&S.America	Brazil	-22.7167	-47.6333	1270	21.5		43.75	4.05	52.2	Clay	Clay	4.9	Sugarcane	1		Perennial crops	y				Urea		Urea	Broadcast	1	60	50	0.0615752	30	3	1.7075	2.84583
42	436	2013	Signor	Central&S.America	Brazil	-22.7167	-47.6333	1270	21.5		43.75	4.05	52.2	Clay	Clay	4.9	Sugarcane	1		Perennial crops	y				Ammoniumnitrate		Ammonium nitrate	Broadcast	1	90	50	0.0615752	30	3	1.2	1.33333
42	436	2013	Signor	Central&S.America	Brazil	-22.7167	-47.6333	1270	21.5		43.75	4.05	52.2	Clay	Clay	4.9	Sugarcane	1		Perennial crops	y				Urea		Urea	Broadcast	1	90	50	0.0615752	30	3	3.23	3.58889
42	436	2013	Signor	Central&S.America	Brazil	-22.7167	-47.6333	1270	21.5		43.75	4.05	52.2	Clay	Clay	4.9	Sugarcane	1		Perennial crops	y				Ammoniumnitrate		Ammonium nitrate	Broadcast	1	120	50	0.0615752	30	3	7.45	6.20833
42	436	2013	Signor	Central&S.America	Brazil	-22.7167	-47.6333	1270	21.5		43.75	4.05	52.2	Clay	Clay	4.9	Sugarcane	1		Perennial crops	y				Urea		Urea	Broadcast	1	120	50	0.0615752	30	3	8.01	6.675
42	436	2013	Signor	Central&S.America	Brazil	-22.7167	-47.6333	1270	21.5		43.75	4.05	52.2	Clay	Clay	4.9	Sugarcane	1		Perennial crops	y				Ammoniumnitrate		Ammonium nitrate	Broadcast	1	180	50	0.0615752	30	3	23.29	12.9389
42	436	2013	Signor	Central&S.America	Brazil	-22.7167	-47.6333	1270	21.5		43.75	4.05	52.2	Clay	Clay	4.9	Sugarcane	1		Perennial crops	y				Urea		Urea	Broadcast	1	180	50	0.0615752	30	3	7.76	4.31111
42	437	2013	Signor	Central&S.America	Brazil	-15.3167	-49.1167	2473	23.5		19.05	24.65	56.3	Clay	Clay	5.35	Sugarcane	1		Perennial crops	n				Ammoniumnitrate		Ammonium nitrate	Broadcast	1	60	16	0.0615752	30	3	0.74	1.23333
42	437	2013	Signor	Central&S.America	Brazil	-15.3167	-49.1167	2473	23.5		19.05	24.65	56.3	Clay	Clay	5.35	Sugarcane	1		Perennial crops	n				Urea		Urea	Broadcast	1	60	16	0.0615752	30	3	0.66	1.1
42	437	2013	Signor	Central&S.America	Brazil	-15.3167	-49.1167	2473	23.5		19.05	24.65	56.3	Clay	Clay	5.35	Sugarcane	1		Perennial crops	n				Ammoniumnitrate		Ammonium nitrate	Broadcast	1	120	16	0.0615752	30	3	1.84	1.53333
42	437	2013	Signor	Central&S.America	Brazil	-15.3167	-49.1167	2473	23.5		19.05	24.65	56.3	Clay	Clay	5.35	Sugarcane	1		Perennial crops	n				Urea		Urea	Broadcast	1	120	16	0.0615752	30	3	0.76	0.633333
42	437	2013	Signor	Central&S.America	Brazil	-15.3167	-49.1167	2473	23.5		19.05	24.65	56.3	Clay	Clay	5.35	Sugarcane	1		Perennial crops	n				Ammoniumnitrate		Ammonium nitrate	Broadcast	1	180	16	0.0615752	30	3	2.2	1.22222
42	437	2013	Signor	Central&S.America	Brazil	-15.3167	-49.1167	2473	23.5		19.05	24.65	56.3	Clay	Clay	5.35	Sugarcane	1		Perennial crops	n				Urea		Urea	Broadcast	1	180	16	0.0615752	30	3	0.56	0.311111
43	511	2015	Soares	Central&S.America	Brazil	-22.8708	-47.0825	1447.98	21.5735		41.5	17.5	41	Clay	Clay	5.6	Sugarcane	1		Perennial crops	n	n	n	y	Urea	Other additives	Urea & additives	Incorporated	1	120	217	0.0706858	30	3	1.115	0.929167
43	511	2015	Soares	Central&S.America	Brazil	-22.8708	-47.0825	1447.98	21.5735		41.5	17.5	41	Clay	Clay	5.6	Sugarcane	1		Perennial crops	n	n	n	y	Urea		Urea	Incorporated	1	120	217	0.0706858	30	3	0.826	0.688333
43	511	2015	Soares	Central&S.America	Brazil	-22.8708	-47.0825	1447.98	21.5735		41.5	17.5	41	Clay	Clay	5.6	Sugarcane	1		Perennial crops	n	n	n	y	Urea	Nitrification inhibitor	Urea & inhibitor	Incorporated	1	120	217	0.0706858	30	3	0.044	0.0366667
43	511	2015	Soares	Central&S.America	Brazil	-22.8708	-47.0825	1447.98	21.5735		41.5	17.5	41	Clay	Clay	5.6	Sugarcane	1		Perennial crops	n	n	n	y	Urea	Nitrification inhibitor	Urea & inhibitor	Incorporated	1	120	217	0.0706858	30	3	0.014	0.0116667
43	707	2015	Soares	Central&S.America	Brazil	-22.8708	-47.0825	1447.98	21.5735		41.5	17.5	41	Clay	Clay	5.6	Sugarcane	1		Perennial crops	n	n	n	y	Urea	Other additives	Urea & additives	Incorporated	1	120	382	0.0706858	30	3	1.314	1.095
43	707	2015	Soares	Central&S.America	Brazil	-22.8708	-47.0825	1447.98	21.5735		41.5	17.5	41	Clay	Clay	5.6	Sugarcane	1		Perennial crops	n	n	n	y	Urea		Urea	Incorporated	1	120	382	0.0706858	30	3	0.897	0.7475
43	707	2015	Soares	Central&S.America	Brazil	-22.8708	-47.0825	1447.98	21.5735		41.5	17.5	41	Clay	Clay	5.6	Sugarcane	1		Perennial crops	n	n	n	y	Urea	Nitrification inhibitor	Urea & inhibitor	Incorporated	1	120	382	0.0706858	30	3	0.172	0.143333
43	707	2015	Soares	Central&S.America	Brazil	-22.8708	-47.0825	1447.98	21.5735		41.5	17.5	41	Clay	Clay	5.6	Sugarcane	1		Perennial crops	n	n	n	y	Urea	Nitrification inhibitor	Urea & inhibitor	Incorporated	1	120	382	0.0706858	30	3	-0.003	-0.0025
44	510	2015	Weller	Asia	Philippines	14.1625	121.26	2006	27.1		13	32.8	54.2	Clay	Clay	6.1	Flooded Rice	1		Flooded Rice	y	n	y		Urea		Urea	Broadcast	3	130	114	1			0.57	0.438462
44	510	2015	Weller	Asia	Philippines	14.1625	121.26	2006	27.1		13	32.8	54.2	Clay	Clay	6.1	Flooded Rice	1		Flooded Rice	y	n	y		Urea		Urea	Broadcast	3	180	114	1			1.19	0.661111
44	705	2015	Weller	Asia	Philippines	14.1625	121.26	2006	27.1		13	32.8	54.2	Clay	Clay	6.1	Aerobic Rice	1		Annual non flooded crops	y	n	y		Urea		Urea	Broadcast	3	130	109	0.25			0.85	0.653846
44	705	2015	Weller	Asia	Philippines	14.1625	121.26	2006	27.1		13	32.8	54.2	Clay	Clay	6.1	Aerobic Rice	1		Annual non flooded crops	y	n	y		Urea		Urea	Broadcast	3	180	109	0.25			1.61	0.894444
44	706	2015	Weller	Asia	Philippines	14.1625	121.26	2006	27.1		13	32.8	54.2	Clay	Clay	6.1	Maize	1		Annual non flooded crops	y	n	y		Urea		Urea	Broadcast	3	130	111	0.25			3.32	2.55385
44	706	2015	Weller	Asia	Philippines	14.1625	121.26	2006	27.1		13	32.8	54.2	Clay	Clay	6.1	Maize	1		Annual non flooded crops	y	n	y		Urea		Urea	Broadcast	3	190	111	0.25			2.59	1.36316
45	400	2010	Zanatta	Central&S.America	Brazil	-30.0667	-51.1333	1299	19.4		31			Loam	Loam	4.95	Maize	1		Annual non flooded crops	y	n			Ammoniumnitrate		Ammonium nitrate	Broadcast	1	150	15	0.0490874	45	4	3.69	2.46
45	400	2010	Zanatta	Central&S.America	Brazil	-30.0667	-51.1333	1299	19.4		31			Loam	Loam	4.95	Maize	1		Annual non flooded crops	y	n			Ammonium		Ammonium	Broadcast	1	150	15	0.0490874	45	4	0.67	0.446667
45	400	2010	Zanatta	Central&S.America	Brazil	-30.0667	-51.1333	1299	19.4		31			Loam	Loam	4.95	Maize	1		Annual non flooded crops	y	n			Mineral N mix		Mineral N mix	Broadcast	1	150	15	0.0490874	45	4	1.03	0.686667
45	400	2010	Zanatta	Central&S.America	Brazil	-30.0667	-51.1333	1299	19.4		31			Loam	Loam	4.95	Maize	1		Annual non flooded crops	y	n			Nitrate		Nitrate	Broadcast	1	150	15	0.0490874	45	4	1.53	1.02
45	400	2010	Zanatta	Central&S.America	Brazil	-30.0667	-51.1333	1299	19.4		31			Loam	Loam	4.95	Maize	1		Annual non flooded crops	y	n			Urea		Urea	Broadcast	1	150	15	0.0490874	45	4	0.47	0.313333
45	400	2010	Zanatta	Central&S.America	Brazil	-30.0667	-51.1333	1299	19.4		31			Loam	Loam	4.95	Maize	1		Annual non flooded crops	y	n			Urea	Other additives	Urea & additives	Broadcast	1	150	15	0.0490874	45	4	0.32	0.213333
45	400	2010	Zanatta	Central&S.America	Brazil	-30.0667	-51.1333	1299	19.4		31			Loam	Loam	4.95	Maize	1		Annual non flooded crops	y	n			Urea	Other additives	Urea & additives	Broadcast	1	150	15	0.0490874	45	4	0.19	0.126667
45	485	2010	Zanatta	Central&S.America	Brazil	-30.0667	-51.1333	1299	19.4		31		26	Loam	Loam	4.95	Corn	1		Annual non flooded crops	y	n			Ammoniumnitrate		Ammonium nitrate	Broadcast	1	150	15	0.0490874	45	4	3.69	2.46
45	485	2010	Zanatta	Central&S.America	Brazil	-30.0667	-51.1333	1299	19.4		31		26	Loam	Loam	4.95	Corn	1		Annual non flooded crops	y	n			Ammonium		Ammonium	Broadcast	1	150	15	0.0490874	45	4	0.67	0.446667
45	485	2010	Zanatta	Central&S.America	Brazil	-30.0667	-51.1333	1299	19.4		31		26	Loam	Loam	4.95	Corn	1		Annual non flooded crops	y	n			Mineral N mix		Mineral N mix	Broadcast	1	150	15	0.0490874	45	4	1.03	0.686667
45	485	2010	Zanatta	Central&S.America	Brazil	-30.0667	-51.1333	1299	19.4		31		26	Loam	Loam	4.95	Corn	1		Annual non flooded crops	y	n			Nitrate		Nitrate	Broadcast	1	150	15	0.0490874	45	4	1.53	1.02
45	485	2010	Zanatta	Central&S.America	Brazil	-30.0667	-51.1333	1299	19.4		31		26	Loam	Loam	4.95	Corn	1		Annual non flooded crops	y	n			Urea		Urea	Broadcast	1	150	15	0.0490874	45	4	0.47	0.313333
45	485	2010	Zanatta	Central&S.America	Brazil	-30.0667	-51.1333	1299	19.4		31		26	Loam	Loam	4.95	Corn	1		Annual non flooded crops	y	n			Urea	Other additives	Urea & additives	Broadcast	1	150	15	0.0490874	45	4	0.32	0.213333
45	485	2010	Zanatta	Central&S.America	Brazil	-30.0667	-51.1333	1299	19.4		31		26	Loam	Loam	4.95	Corn	1		Annual non flooded crops	y	n			Urea	Other additives	Urea & additives	Broadcast	1	150	15	0.0490874	45	4	0.19	0.126667
46	529	2011	Zhai	Asia	China	26.76	111.87	1454	18.6		60.47	17.23	22.3	Sandy Clay Loam	Sandy Clay Loam	4.21	Wheat	1		Annual non flooded crops	n	y	n	n	Urea		Urea	Incorporated	1	90	191	0.12	30	4	0.00404959	0.00449954
46	529	2011	Zhai	Asia	China	26.76	111.87	1454	18.6		60.47	17.23	22.3	Sandy Clay Loam	Sandy Clay Loam	4.33	Wheat	1		Annual non flooded crops	n	y	n	n	Urea		Urea	Incorporated	1	90	191	0.12	30	4	0.0647934	0.0719927
46	529	2011	Zhai	Asia	China	26.76	111.87	1454	18.6		60.47	17.23	22.3	Sandy Clay Loam	Sandy Clay Loam	4.4	Wheat	1		Annual non flooded crops	n	y	n	n	Urea		Urea	Incorporated	1	90	191	0.12	30	4	0.0647934	0.0719927
46	529	2011	Zhai	Asia	China	26.76	111.87	1454	18.6334		60.47	17.23	22.3	Sandy Clay Loam	Sandy Clay Loam	5.83	Wheat	1		Annual non flooded crops	n	y	n	n	Mix N Mineral & Organic		Mix N Mineral & Organic	Incorporated	1	90	191	0.12	30	4	0.259174	0.287971
46	530	2011	Zhai	Asia	China	26.76	111.87	1454	18.6					N/A		4.21	Maize+fallow	2		Annual non flooded crops	n	y	n	n	Urea		Urea	Incorporated	1	210	216	0.12	30	4	0.0809917	0.0385675
46	530	2011	Zhai	Asia	China	26.76	111.87	1454	18.6					N/A		4.33	Maize+fallow	2		Annual non flooded crops	n	y	n	n	Urea		Urea	Incorporated	1	210	216	0.12	30	4	0.222727	0.106061
46	530	2011	Zhai	Asia	China	26.76	111.87	1454	18.6					N/A		4.4	Maize+fallow	2		Annual non flooded crops	n	y	n	n	Urea		Urea	Incorporated	1	210	216	0.12	30	4	0.117438	0.0559229
46	530	2011	Zhai	Asia	China	26.76	111.87	1454	18.6					N/A		5.83	Maize+fallow	2		Annual non flooded crops	n	y	n	n	Mix N Mineral & Organic		Mix N Mineral & Organic	Incorporated	1	210	216	0.12	30	4	0.728926	0.347107
47	508	2014	Zhang	Asia	China	26.75	111.867	1431	18.6					N/A		4.2	Maize	1		Annual non flooded crops	y	n	n	n	Mix N Mineral & Organic		Mix N Mineral & Organic	Broadcast	3	300	108	0.12	30	4	0.6236	0.207867
47	508	2014	Zhang	Asia	China	26.75	111.867	1431	18.6					N/A		4.5	Maize	1		Annual non flooded crops	n	n	n	n	Urea		Urea	Broadcast	3	300	108	0.12	30	4	0.2683	0.0894333
47	508	2014	Zhang	Asia	China	26.75	111.867	1431	18.6					N/A		6.3	Maize	1		Annual non flooded crops	n	n	n	n	Mix N Mineral & Organic		Mix N Mineral & Organic	Broadcast	3	300	108	0.12	30	4	0.5361	0.1787
47	508	2014	Zhang	Asia	China	26.75	111.867	1431	18.6					N/A		6.8	Maize	1		Annual non flooded crops	n	n	n	n	Organic		Organic	Broadcast	2	300	108	0.12	30	4	0.4179	0.1393
47	509	2014	Zhang	Asia	China	26.75	111.867	1431	18.6					N/A		4.2	Maize	1		Annual non flooded crops	y	n	n	n	Mix N Mineral & Organic		Mix N Mineral & Organic	Broadcast	3	300	108	0.12	30	4	0.3994	0.133133
47	509	2014	Zhang	Asia	China	26.75	111.867	1431	18.6					N/A		4.5	Maize	1		Annual non flooded crops	n	n	n	n	Urea		Urea	Broadcast	3	300	108	0.12	30	4	0.2568	0.0856
47	509	2014	Zhang	Asia	China	26.75	111.867	1431	18.6					N/A		6.3	Maize	1		Annual non flooded crops	n	n	n	n	Mix N Mineral & Organic		Mix N Mineral & Organic	Broadcast	3	300	108	0.12	30	4	0.3956	0.131867
47	509	2014	Zhang	Asia	China	26.75	111.867	1431	18.6					N/A		6.8	Maize	1		Annual non flooded crops	n	n	n	n	Organic		Organic	Broadcast	2	300	108	0.12	30	4	0.319	0.106333
48	483	2013	Zhou	Asia	China	31.2667	105.467	826	17.3		34.6	58.9	6.5	Silt Loam	Silt Loam	8.3	Wheat-Maize	2		Annual non flooded crops		n	n	n	Urea		Urea	Mix application	2	150	310	0.25	30	4	2.61	1.74
48	483	2013	Zhou	Asia	China	31.2667	105.467	826	17.3		34.6	58.9	6.5	Silt Loam	Silt Loam	8.3	Wheat-Maize	2		Annual non flooded crops		n	n	n	Urea		Urea	Mix application	2	250	310	0.25	30	4	4.47	1.788
48	484	2013	Zhou	Asia	China	31.2667	105.467	826	17.3		34.6	58.9	6.5	Silt Loam	Silt Loam	8.3	Wheat-Maize	2		Annual non flooded crops		n	n	n	Urea		Urea	Mix application	2	150	309	0.25	30	4	1.86	1.24
48	484	2013	Zhou	Asia	China	31.2667	105.467	826	17.3		34.6	58.9	6.5	Silt Loam	Silt Loam	8.3	Wheat-Maize	2		Annual non flooded crops		n	n	n	Urea		Urea	Mix application	2	250	309	0.25	30	4	2.17	0.868
48	702	2013	Zhou	Asia	China	31.2667	105.467	826	17.3		34.6	58.9	6.5	Silt Loam	Silt Loam	8.3	Wheat-Maize	2		Annual non flooded crops		n	n	n	Urea		Urea	Mix application	2	150	319	0.25	30	4	1.4	0.933333
48	702	2013	Zhou	Asia	China	31.2667	105.467	826	17.3		34.6	58.9	6.5	Silt Loam	Silt Loam	8.3	Wheat-Maize	2		Annual non flooded crops		n	n	n	Urea		Urea	Mix application	2	250	319	0.25	30	4	1.87	0.748
